# Supplementary material for: Atg9 antagonizes TOR signaling to regulate intestinal cell growth and epithelial homeostasis in Drosophila
Source: eLife. 2017 Nov 16;6:e29338. doi: 10.7554/eLife.29338 (PMC5690286; doi:10.7554/eLife.29338)
Supplement: Figure 1—source data 1. [file elife-29338-fig1-data1.xlsx]

## Sheet: 工作表1
atg9d51/+
Fed	cell number	mean	Starvation	cell number	mean	p-value
12	5	2.4	22	3	7.33333	0.0055
16	4	4	28	4	7
2	5	0.4	26	2	13
0	4	0	19	3	6.33333
13	4	3.25
atg9d51/Gal4KO
Fed	cell number	mean	Starvation	cell number	mean	p-value
0	3	0	2	3	0.666667	0.9016
0	3	0	0	3	0
7	3	2.33333	1	2	0.5
3	3	1	0	2	0
			11	5	2.2
			7	6	1.16667
			1	3
atg9d51/Gal4KO;gr-atg9
Fed	cell number	mean	Starvation	cell number	mean	p-value
14	2	7	22	2	11	0.018
3	2	1.5	20	3	6.66667
7	3	2.33333	32	3	10.6667
11	4	2.75	34	2	17
