# Supplementary material for: Atg9 antagonizes TOR signaling to regulate intestinal cell growth and epithelial homeostasis in Drosophila
Source: eLife. 2017 Nov 16;6:e29338. doi: 10.7554/eLife.29338 (PMC5690286; doi:10.7554/eLife.29338)
Supplement: Figure 1—figure supplement 1—source data 1. [file elife-29338-fig1-figsupp1-data1.xlsx]

## Sheet: Figure1-S1A
p-value	< 0.0001		< 0.0001
Lysotracker dot	atg9d51/+	atg9d51/Gal4KO	atg9d51/Gal4KO;gr-atg9
	65	10	42
	96	8	70
	75	20	116
	69	33	92
	88	17	83
	73	22
	56	39
		16
		36

## Sheet: Figure1-S1B
p-value		< 0.0001
Area(pixels x 10^3)	atg9d51/+	atg9d51/Gal4KO
	7.114	21.309
	4.927	15.29
	10.516	36.201
	11.951	27.512
	11.937	23.508
	6.95	17.738
	5.406	14.895
	9.27	14.73
	10.678	24.608
	8.128	28.51
	1.755	29.637
	2.667	22.393
	6.21	27.12
	7.129	27.918
	4.163	21.322
	9.049	31.862
	7.172	20.342
	9.104	23.09
	5.664	31.856
	2.952	32.773
	2.406	23.802
	6.89	19.076
	9.738	23.09
		23.161
		23.327
		36.642
