# Supplementary material for: Atg9 antagonizes TOR signaling to regulate intestinal cell growth and epithelial homeostasis in Drosophila
Source: eLife. 2017 Nov 16;6:e29338. doi: 10.7554/eLife.29338 (PMC5690286; doi:10.7554/eLife.29338)
Supplement: Figure 2—source data 1. [file elife-29338-fig2-data1.xlsx]

## Sheet: Lifespan
male	Days	0	3	6	9	12	15	18	21	24	27	30	33	36	39	42	45	48	51	54	57	60	63	66	69	72	total
1	Atg9d51/+									1	1	1	2	4	6	6	8	12	13	14	16	16	17	21	21	21	21
2	Atg9d51/+				1	1	1	1	1	7	8	8	8	9	10	10	13	14	18	19	22	22	27	27	27	27	27
3	Atg9d51/+			1	1	1	1	1	1	1	1	1	1	3	3	6	7	8	9	9	13	14	16	17	17	17	17
4	Atg9d51/+			1	1	1	1	1	1	2	2	2	5	6	6	6	8	9	10	10	12	13	17	19	19	19	19
5	Atg9d51/+													0	1	4	9	9	9	9	10	12	12	12	16	16	16
6	Atg9d51/+													2	2	2	3	3	3	4	8	11	12	12	15	15	15
7	Atg9d51/+													0	0	3	5	5	9	9	11	12	12	12	16	16	16
sum		0	0	2	3	3	3	3	3	11	12	12	16	24	28	37	53	60	71	74	92	100	113	120	131	131	131
mean		0	0	12	9	0	0	0	0	192	27	0	132	288	156	378	720	336	561	162	1026	480	819	462	759	0	49.7634
survival rate		100	100	98.4733	97.7099	97.7099	97.7099	97.7099	97.7099	91.6031	90.8397	90.8397	87.7863	81.6794	78.626	71.7557	59.542	54.1985	45.8015	43.5115	29.771	23.6641	13.7405	8.39695	0	0
1	Atg9d51/Atg9Gal4KO						1	1	4	24	25	27	28	28	28	28	28	28	28	28	28	28	28	28	28	28	28
2	Atg9d51/Atg9Gal4KO								2	15	23	28	28	28	28	28	28	28	28	28	28	28	28	28	28	28	28
3	Atg9d51/Atg9Gal4KO						1	1	1	3	6	7	11	11	11	11	11	11	11	11	11	11	11	11	11	11	11
4	Atg9d51/Atg9Gal4KO						2	2	2	3	7	8	16	16	16	16	16	16	16	16	16	16	16	16	16	16	16
5	Atg9d51/Atg9Gal4KO						3	4	4	4	13	16	20	20	20	20	20	20	20	20	20	20	20	20	20	20	20
sum		0	0	0	0	0	7	8	13	49	74	86	103	103	103	103	103	103	103	103	103	103	103	103	103	103	103
mean		0	0	0	0	0	105	18	105	864	675	360	561	0	0	0	0	0	0	0	0	0	0	0	0	0	26.0971
survival rate		100	100	100	100	100	93.2039	92.233	87.3786	52.4272	28.1553	16.5049	0
1	Atg7[d14]/+					1	1	1	1	1	1	1	1	4	5	6	8	12	16	18	22	24	25	26	27	29	29
2	Atg7[d14]/+													3	4	5	6	7	11	12	18	24	24	24	25	27	27
3	Atg7[d14]/+							1	1	1	1	2	2	9	13	13	17	17	17	19	19	19	20	20	20	20	20
4	Atg7[d14]/+													1	2	8	8	12	19	19	19	20	20	20	20	20	20
5	Atg7[d14]/+									1	1	2	2	3	6	6	9	10	16	17	20	20	20	20	20	20	20
6	Atg7[d14]/+											1	1	2	5	5	7	8	15	15	18	19	20	20	20	20	20
7	Atg7[d14]/+														4	4	7	9	14	19	19	20	20	20	20	20	20
8	Atg7[d14]/+												3	6	6	7	8	12	12	13	13	14	15	16	16	16	16
9	Atg7[d14]/+															4	10	10	10	12	14	14	14	14	14	14	14
10	Atg7[d14]/+															3	4	4	5	10	11	12	13	15	15	15	15
sum		0	0	0	0	1	1	2	2	3	3	6	9	28	45	61	84	101	135	154	173	186	191	195	197	201	201
mean		0	0	0	0	12	0	18	0	24	0	90	99	684	663	672	1035	816	1734	1026	1083	780	315	264	138	288	48.4627
survival rate		100	100	100	100	99.5025	99.5025	99.005	99.005	98.5075	98.5075	97.0149	95.5224	86.0697	77.6119	69.6517	58.209	49.7512	32.8358	23.3831	13.9303	7.46269	4.97512	2.98507	1.99005	0
1	Atg7[d14]/[d77]										1	1	1	4	4	5	5	8	10	12	16	16	20	24	24	24	24
2	Atg7[d14]/[d77]											1	1	4	13	14	14	15	18	18	18	18	18	18	18	18	18
3	Atg7[d14]/[d77]													3	16	19	20	20	20	20	20	20	20	20	20	20	20
4	Atg7[d14]/[d77]								1	1	1	3	3	3	16	16	18	19	19	19	19	19	19	19	19	19	19
5	Atg7[d14]/[d77]										1	1	2	4	10	13	15	16	17	17	17	17	17	17	17	17	17
6	Atg7[d14]/[d77]		1	1	1	1	1	1	1	1	1	1	3	3	5	12	16	16	16	16	16	16	16	16	16	16	16
7	Atg7[d14]/[d77]											1	4	5	7	15	18	19	19	19	19	19	19	19	19	19	19
sum		0	1	1	1	1	1	1	2	2	4	8	14	26	71	94	106	113	119	121	125	125	129	133	133	133	133
mean		0	3	0	0	0	0	0	21	0	54	120	198	432	1755	966	540	336	306	108	228	0	252	264	0	0	41.9774
survival rate		100	99.2481	99.2481	99.2481	99.2481	99.2481	99.2481	98.4962	98.4962	96.9925	93.985	89.4737	80.4511	46.6165	29.3233	20.3008	15.0376	10.5263	9.02256	6.01504	6.01504	3.00752	0	0	0
strain	Mean±SD (day)	difference	N
Atg9d51/+	49.8±4.3		131
Atg9d51/Atg9Gal4KO	26.1±1.7	90.8046	103
Atg7[d14]/+	48.5±4.0		201
Atg7[d14]/[d77]	42.0±5.2	13.4021	133
female	Days	0	3	6	9	12	15	18	21	24	27	30	33	36	39	42	45	48	51	54	57	60	63	66	69	72
1	Atg9d51/+																			5	12	16	20	20	21	23	23
2	Atg9d51/+								1	1	1	1	2	2	2	2	3	3	6	7	8	10	13	14	14	14	14
3	Atg9d51/+								1	1	1	1	1	1	1	1	3	4	6	9	15	16	18	22	22	24	24
4	Atg9d51/+											2	2	2	4	4	4	4	4	4	8	10	14	14	18	19	19
sum		0	0	0	0	0	0	0	2	2	2	4	5	5	7	7	10	11	16	25	43	52	65	70	75	80	80
mean		0	0	0	0	0	0	0	42	0	0	60	33	0	78	0	135	48	255	486	1026	540	819	330	345	360	56.9625
survival rate		100	100	100	100	100	100	100	97.5	97.5	97.5	95	93.75	93.75	91.25	91.25	87.5	86.25	80	68.75	46.25	35	18.75	12.5	6.25	0
1	Atg9d51/Atg9Gal4KO			1	2	3	3	3	5	12	18	24	29	31	31	31	31	31	31	31	31	31	31	31	31	31	31
2	Atg9d51/Atg9Gal4KO			1	1	1	1	1	2	10	15	20	27	28	28	28	28	28	28	28	28	28	28	28	28	28	28
sum		0	0	2	3	4	4	4	7	22	33	44	56	59	59	59	59	59	59	59	59	59	59	59	59	59	59
mean		0	0	12	9	12	0	0	63	360	297	330	396	108	0	0	0	0	0	0	0	0	0	0	0	0	26.8983
survival rate		100	100	96.6102	94.9153	93.2203	93.2203	93.2203	88.1356	62.7119	44.0678	25.4237	5.08475	0	0	0	0	0	0	0	0	0	0	0	0	0
1	Atg7[d14]/+																		9	11	19	20	25	26	27	29	29
2	Atg7[d14]/+																		4	5	9	12	19	22	22	23	23
sum		0	0	0	0	0	0	0	0	0	0	0	0	0	0	0	0	0	13	16	28	32	44	48	49	52	52
mean		0	0	0	0	0	0	0	0	0	0	0	0	0	0	0	0	0	663	162	684	240	756	264	69	216	58.7308
survival rate		100	100	100	100	100	100	100	100	100	100	100	100	100	100	100	100	100	75	69.2308	46.1538	38.4615	15.3846	7.69231	5.76923	0
1	Atg7[d14]/[d77]					1	1	1	2	2	2	2	2	2	2	2	3	3	4	7	13	15	18	19	21	21	21
2	Atg7[d14]/[d77]	0	0	0	0	0	0	0	0	0	0	0	0	3	5	7	17	18	20	20	20	20	20	20	20	20	20
3	Atg7[d14]/[d77]	0	0	0	0	0	0	0	0	0	0	1	2	7	13	18	20	20	20	20	20	20	20	20	20	20	20
4	Atg7[d14]/[d77]	0	0	0	0	0	0	0	0	0	0	0	0	2	13	19	20	20	20	20	20	20	20	20	20	20	20
sum		0	0	0	0	1	1	1	2	2	2	3	4	14	33	46	60	61	64	67	73	75	78	79	81	81	81
mean		0	0	0	0	12	0	0	21	0	0	30	33	360	741	546	630	48	153	162	342	120	189	66	138	0	44.3333
survival rate		100	100	100	100	98.7654	98.7654	98.7654	97.5309	97.5309	97.5309	96.2963	95.0617	82.716	59.2593	43.2099	25.9259	24.6914	20.9877	17.284	9.87654	7.40741	3.7037	2.46914	0	0
strain	Mean±SD (day)	difference	N
Atg9d51/+	56.9625		80
Atg9d51/Atg9Gal4KO	26.8983	111.77	59
Atg7[d14]/+	58.7308		52
Atg7[d14]/[d77]	44.3333	32.4754	81

## Sheet: Climbing-activity
male				female
w1118(w1118)	atg9d51/+	atg9d51/atg9Gal4KO	atg9d51/atg9Gal4KO;gr-atg9	w1118(w1118)	atg9d51/+	atg9d51/atg9Gal4KO	atg9d51/atg9Gal4KO;gr-atg9
91.7647	100	5.29412	96.4706	95.2941	98.8235	1.17647	45.2941
90	100	17.6471	90	97.6471	100	18.8235	98.2353
81.1765	91.1765	25.8824	59.4118	94.1176	94.1176	8.23529	81.1765
88.8235	100	0.588235	89.4118	78.8235	95.8824	3.52941	92.3529
77.6471	93.5294		94.1176	83.5294	81.7647	0	100
78.8235	98.2353		82.3529	78.8235	100		55.8824
84.1176	91.7647		97.6471	88.8235	100		86.4706
61.1765	100		96.4706	89.4118	100		98.2353
			97.0588	78.8235	82.9412		98.8235
			90.5882	71.1765
				75.8824
p-value		< 0.0001	< 0.0001			< 0.0001	< 0.0001

## Sheet: Complete starvation
male	Hours	0	17	23	26	41	43	49	65	72	90	96
	atg9d51/+	100	100	100	100	100	100	90	10	0	0	0
	atg9d51/+	100	100	100	100	100	100	100	30	10	0	0
	atg9d51/+	100	100	100	90	90	90	90	0	0	0	0
	atg9d51/+	100	100	100	100	100	100	100	10	0	0	0
		100	100	100	97.5	97.5	97.5	95	12.5	2.5	0	0
	atg9d51/atg9Gal4KO	100	91.6667	58.3333	50	0	0	0	0	0	0	0
	atg9d51/atg9Gal4KO	100	100	50	30	0	0	0	0	0	0	0
		100	95.8333	54.1667	40	0	0	0	0	0	0	0
	atg9d51/atg9Gal4KO;gr-atg9	100	100	100	100	100	100	100	60	10	0	0
	atg9d51/atg9Gal4KO;gr-atg9	100	100	100	100	100	100	100	60	10	0	0
	atg9d51/atg9Gal4KO;gr-atg9	100	100	100	100	100	100	100	60	40	0	0
	atg9d51/atg9Gal4KO;gr-atg9	100	100	100	100	100	100	100	40	10	0	0
	atg9d51/atg9Gal4KO;gr-atg9	100	100	100	100	100	100	100	40	10	0	0
		100	100	100	100	100	100	100	52	16	0	0
female
	atg9d51/+	100	100	100	100	100	100	100	100	10	0	0
	atg9d51/+	100	100	100	100	100	100	100	80	40	0	0
	atg9d51/+	100	100	100	100	80	80	80	70	50	0	0
	atg9d51/+	100	100	100	100	100	100	100	90	90	20	0
		100	100	100	100	95	95	95	85	47.5	5	0
	atg9d51/atg9Gal4KO	100	100	100	90	60	20	10	0	0	0	0
	atg9d51/atg9Gal4KO	100	100	91.6667	83.3333	8.33333	8.33333	8.33333	0	0	0	0
		100	100	95.8333	86.6667	34.1667	14.1667	9.16667	0	0	0	0
	atg9d51/atg9Gal4KO;gr-atg9	100	90	90	90	90	90	90	90	80	40	0
	atg9d51/atg9Gal4KO;gr-atg9	100	100	100	100	100	100	100	100	100	40	0
	atg9d51/atg9Gal4KO;gr-atg9	100	100	100	100	100	100	100	100	100	30	0
	atg9d51/atg9Gal4KO;gr-atg9	100	100	100	100	100	100	100	90	80	10	0
	atg9d51/atg9Gal4KO;gr-atg9	100	100	100	100	100	100	100	100	90	20	0
		100	98	98	98	98	98	98	96	90	28	0

## Sheet: paraquat resistance
male	Days	1	2	3	4	5
	atg9d51/+	90	75	50	0
	atg9d51/+	85	65	30	15	0
	atg9d51/+	90	70	20	10	0
	atg9d51/+	85	55	45	0
	atg9d51/+	85	70	60	15	0
	atg9d51/+	95	65	45	15	0
		88.3333	66.6667	41.6667	9.16667	0
	atg9d51/atg9Gal4KO	90	35	0
	atg9d51/atg9Gal4KO	80	40	0
	atg9d51/atg9Gal4KO	70	25	0
		80	33.3333	0
	atg9d51/atg9Gal4KO;gr-atg9	100	70	65	10	0
	atg9d51/atg9Gal4KO;gr-atg9	90	60	55	20	0
	atg9d51/atg9Gal4KO;gr-atg9	95	65	45	5	0
	atg9d51/atg9Gal4KO;gr-atg9	100	60	55	20	0
		96.25	63.75	55	13.75	0
female
	atg9d51/+	100	70	35	10	0
	atg9d51/+	95	80	50	10	0
	atg9d51/+	95	70	65	20	0
	atg9d51/+	95	40	35	5	0
	atg9d51/+	100	60	55	20	0
	atg9d51/+	100	60	45	15	0
	atg9d51/+	95	40	50	5	0
		97.1429	60	47.8571	12.1429	0
	atg9d51/atg9Gal4KO	100	50	10	0
	atg9d51/atg9Gal4KO	90	50	25	0
	atg9d51/atg9Gal4KO	80	40	0
	atg9d51/atg9Gal4KO	80	50	10	0
	atg9d51/atg9Gal4KO	85	35	10	0
		87	45	11	0
	atg9d51/atg9Gal4KO;gr-atg9	100	90	60	40	30	0
	atg9d51/atg9Gal4KO;gr-atg9	90	60	55	25	15	0
	atg9d51/atg9Gal4KO;gr-atg9	100	65	35	15	10	0
	atg9d51/atg9Gal4KO;gr-atg9	100	65	35	15	15	0
	atg9d51/atg9Gal4KO;gr-atg9	95	80	30	10	0
	atg9d51/atg9Gal4KO;gr-atg9	90	70	45	5	0
	atg9d51/atg9Gal4KO;gr-atg9	85	60	30	20	5	0
		94.2857	70	41.4286	18.5714	10.7143	0
