# Supplementary material for: Atg9 antagonizes TOR signaling to regulate intestinal cell growth and epithelial homeostasis in Drosophila
Source: eLife. 2017 Nov 16;6:e29338. doi: 10.7554/eLife.29338 (PMC5690286; doi:10.7554/eLife.29338)
Supplement: Figure 3—source data 1. [file elife-29338-fig3-data1.xlsx]

## Sheet: Figure-3A
Midgut-length(mm)	atg9d51/+	atg9d51/atg9Gal4KO	atg9d51/atg9Gal4KO;gr-atg9
	6.57216	6.40854	6.66047
	7.24676	6.24974	5.35299
	5.87227	4.90913	5.83622
	5.73473	5.71294	6.68342
	6.20897	4.33319	6.4856
	5.7316	5.03338	6.51134
	5.28793	4.59459	7.07503
	5.88566	3.58329	5.83904
	5.69413	5.40553	5.43921
	6.35737	4.66573	7.4282
p-value		0.0084	0.344
Midgut-width(µm)	atg9d51/+	atg9d51/atg9Gal4KO	atg9d51/atg9Gal4KO;gr-atg9
	165.331	172.204	172.295
	210.067	177.935	124.742
	112.87	216.123	137.595
	128.954	158.809	145.301
	138.623	234.878	172.953
	156.609	164.024	114.363
	141.487	158.457	149.12
	155.785	183.311	145.591
	130.101	185.911	117.181
	155.026	247.448	137.506
p-value		0.0064	0.468

## Sheet: Figure-3E
p-value	<0.001		<0.001
Cell Size(area µm^2)	atg9d51/+	atg9d51/atg9Gal4KO	atg9d51/atg9Gal4KO;gr-atg9
	187.663	501.216	117.778
	249.618	747.697	119.384
	158.189	901.649	133.53
	197.006	523.063	120.868
	181.459	647.963	226.541
	198.418	443.438	140.868
	147.362	509.533	150.428
	195.605	535.411	122.57
	194.724	440.336	241.061
	232.419	467.505	194.29
	183.246	346.999	139.082
	153.192	358.658	152.576
	136.909	313.722	153.469
	146.203	277.391	152.419
	124.007	555.109	166.046
	149.535	398.199	157.187
	171.429	344.718	155.642
	156.366	384.935	124.489
	199.19	406.238	151.176
	124.405	411.633	190.488
	264.947	852.645	189.353
	235.943	632.694	189.643
	229.522	652.223	163.005
	178.985	676.496	172.19
	201.508	275.762	141.786
	196.414		171.272
	197.416		199.287
	222.268		201.327
	290.813		166.674
			187.808
			139.637
			136.559
			180.711
			165.781
			163.524
			182.015
			140.494
			186.408
			222.352
			191.284
			208.653

## Sheet: Figure-3F
p-value			0.477
PH3+ cells/gut	5Days old	atg9d51/+	atg9d51/atg9Gal4KO
		1	1
		3	3
		4	0
		5	1
		4	4
		2	0
		2	10
		7	0
		2
p-value			0.439
PH3+ cells/gut	30Days old	atg9d51/+	atg9d51/atg9Gal4KO
		19	71
		49	20
		25	45
		64	35
		2	25
		17	52
		88	25
		7	47
		28	34
		1	24
			36
			35

## Sheet: Figure-3G
p-value		0.7012			0.1636			0.745
Total Cell number	atg9d51/+	atg9d51/atg9Gal4KO	Delta+/DAPI	atg9d51/+	atg9d51/atg9Gal4KO	Pros+/DAPI	atg9d51/+	atg9d51/atg9Gal4KO
	6446	5656		8.6262	13.9194		9.22693	11.7041
	5695	6847		6.39731	6.97674		3.34988	10.9375
	5648	5534		12.069	18.0645		13.5487	11.7106
	7526	6822		5.90909	9.02527		7.18163	19.0707
	6253	6755		13.3663	13.6364		17.9051	15.6942
	7652	5208		7.40741	14.2293		10.8108	9.7212
	6829	8074		8.80503	14.7126		17.3261	10.5371
	8394	8079		15	15.5		14.0576	10.2624
	7970	8369		14.0496	12.4277		8.59445	16.2033
	5976	6161		12.5	13.0435		11.245	12.7247
	8434	6655		22.1774			15.2624	10.5263
	6743	6056		5.78778			14.5755	7.84314
	6240	6261		15.5063			9.67413
	5558			4.6875
	6603			9.38776
				10.5263
