# Supplementary material for: Atg9 antagonizes TOR signaling to regulate intestinal cell growth and epithelial homeostasis in Drosophila
Source: eLife. 2017 Nov 16;6:e29338. doi: 10.7554/eLife.29338 (PMC5690286; doi:10.7554/eLife.29338)
Supplement: Figure 3—figure supplement 1—source data 1. [file elife-29338-fig3-figsupp1-data1.xlsx]

## Sheet: Figure3-S1
p-value	0.00038		2.22e-05
Percentage of smurfs (%)	atg9d51/+	atg9d51/Gal4KO	atg9d51/Gal4KO;gr-atg9
	13.3333	50	3.3333
	6.6667	18.1818	3.3333
	13.3333	46.1538	6.6667
	3.3333	27	0
	0	15	2.7778
	0	20	8.8889
	0	20	0
	0		0
	0		0
			0
			0
