# Supplementary material for: Atg9 antagonizes TOR signaling to regulate intestinal cell growth and epithelial homeostasis in Drosophila
Source: eLife. 2017 Nov 16;6:e29338. doi: 10.7554/eLife.29338 (PMC5690286; doi:10.7554/eLife.29338)
Supplement: Figure 4—source data 1. [file elife-29338-fig4-data1.xlsx]

## Sheet: Figure 4A,C,E
p-value		< 0.0001	< 0.0001	p-value		< 0.0001	p-value		< 0.0001
Cell-size(area µm^2)	NP1-Atg9RNAi	Dl-Atg9RNAi	Su(H)GBE-Atg9RNAi	Cell-size(area µm^2)	GFP+	GFP-	Cell-size(area µm^2)	GFP-	GFP+
	443.812	201.182	193.071	Atg9d51-Mitotic clone	282.738	583.111	Atg9d51-MARCM clone	116.885	432.792
	473.818	101.653	239.045		279.142	523.413		60.024	383.957
	527.432	144.501	169.474		275.738	383.86		90.162	356.57
	577.764	179.202	221.314		370.33	420.65		138.044	308.809
	551.789	177.513	189.522		389.992	583.437		120.446	253.457
	574.457	128.835	194.93		283.933	848.396		117.887	348.29
	505.839	192.54	165.406		296.293	613.877		99.167	337.922
	507.601	122.148	247.289		352.816	710.232		113.494	293.674
	411.15	107.676	239.769		301.519	613.865		112.347	289.353
	499.189	191.574	170.041		363.426	363.45		135.437	373.359
	569.025	161.508	205.539		274.47	388.338		142.268	298.453
	503.667	126.396	187.893		357.331	565.96		101.496	334.084
	350.752	188.412	172.274		362.195	679.815		117.428	452.007
	447.783	149.076	203.668		339.696	513.938		114.158	351.766
	516.606	145.213	184.018		338.465	486.672		175.159	269.799
	491.295	205.02	136.197		294.482	571.693		161.484	252.926
	411.959	182.063	196.197		250.282	575.953		179.721	294.169
	412.273	176.74	179.733		346.878			193.191	201.097
	471.283	242.92	158.696		277.259			171.574	189.969
	502.182	218.828	146.046		183.077			137.621	280.94
	417.656	144.598	195.871		187.072			167.386	186.203
	364.138	183.077	221.459		216.921			109.33
	213.336	136.958	249.317		260.288			68.352
	276.679	163.451	186.239		175.449			238.502
	499.744	194.169	200.965		260.578			192.962
		125.202	174.205		231.417			160.953
		152.033	171.948		196.306			181.894
		143.825	186.601		381.205			188.026
					253.215			146.589
					218.683			165.491
					238.104			189.836
					173.855			202.135
					165.829			328.966
					218.864			190.777
					248.496			176.221
					279.129
