# Supplementary material for: Atg9 antagonizes TOR signaling to regulate intestinal cell growth and epithelial homeostasis in Drosophila
Source: eLife. 2017 Nov 16;6:e29338. doi: 10.7554/eLife.29338 (PMC5690286; doi:10.7554/eLife.29338)
Supplement: Figure 5—source data 1. [file elife-29338-fig5-data1.xlsx]

## Sheet: Figure5B
NP1Gal4;TubGal80ts	atg1-RNAi		atg7-RNAi		atg9-RNAi		atg12-RNAi		atg13-RNAi		atg16-RNAi		atg17-RNAi		atg18-RNAi		VPS34-RNAi
	18℃	29℃	18℃	29℃	18℃	29℃	18℃	29℃	18℃	29℃	18℃	29℃	18℃	29℃	18℃	29℃	18℃	29℃
Cell-size(area µm^2)	195.255	232.721	150.102	250.198	282.594	376.739	301.181	348.459	210.222	250.91	284.923	221.327	177.609	553.467	311.851	326.154	292.237	223.861
	187.386	254.555	176.173	223.258	210.705	368.568	254.41	401.579	151.212	147.277	327.433	252.201	359.889	274.712	213.034	205.43	321.954	249.618
	165.889	283.173	156.62	126.36	351.428	282.087	410.088	325.997	159.782	253.3	267.446	267.748	232.069	450.305	217.959	293.879	219.878	254.664
	171.912	282.425	182.63	258.888	288.846	268.665	238.635	310.065	204.779	264.887	299.021	216.124	404.802	659.417	234.519	295.605	270.101	244.959
	224.513	267.301	156.801	248.025	280.083	292.841	270.596	228.774	275.255	292.805	199.528	231.61	198.647	233.698	191.405	231.948	302.485	214.543
	249.353	202.799	189.389	259.854	320.155	222.69	239.794	285.514	195.714	170.584	307.542	243.427	235.316	494.554	215.545	268.604	291.791	236.764
	209.462	237.005	170.379	214.591	258.345	341.579	281.954	261.157	147.99	210.041	232.262	278.272	220.132	481.361	220.083	280.481	288.689	243.97
	213.059	258.731	174.676	208.858	251.731	327.783	282.545	326.842	156.523	192.069	232.962	298.586	258.478	377.994	169.209	272.129	250.5	178.454
	241.809	240.506	206.36	161.182	287.47	335.448	377.149	213.179	193.602	174.181	299.093	278.055	233.65	538.706	243.415	294.953	267.941	213.964
	263.185	203.379	207.929	202.654	302.799	322.171	233.674	260.856	196.656	206.553	254.507	232.817	219.335	206.734	204.103	260.795	223.33	238.792
	217.307	224.489	178.901	207.869	215.11	271.634	292.213	223.861	184.67	237.609	236.354	318.127	195.473	306.83	307.578	315.46	224.163	248.93
	197.03	269.437	178.213	151.067	253.602	325.406	274.676	310.91	184.767	249.848	239.697	280.868	166.107	459.829	345.007	243.873	248.858	248.279
	216.462	283.233	173.324	148.907	193.759	363.993	324.693	225.213	191.019	257.742	241.532	238.9	241.302	223.27	254.7	321.048	253.276	223.354
	255.967	243.439	187.772	234.024	307.264	358.9	345.937	289.715	186.3	250.174	216.583	264.127	229.763	471.814	217.102	276.221	221.037	232.89
	195.28	309.389	159.215	206.734	309.413	559.466	322.859	253.046	180.096	238.285	146.143	296.727	272.539	440.372	217.331	338.707	255.967	236.643
	204.863	253.022	146.674	173.143	293.42	269.389	321.169	305.201	188.834	248.81	234.145	184.139	207.47		273.964	294.205	303.185	215.642
	233.59	402.883	126.396	200.82	277.367	476.195	209.546	295.557	190.524	224.284	275.979	268.291			289.534	216.233	264.742	202.835
		264.332	185.841	172.721	222.425	432.357	237.802		186.36	294.084	202.715	281.278			234.76	261.845	304.778	197.331
		432.575	139.178	139.83	302.726	469.762			151.261	202.98	286.456				229.039	187.663	248.991	256.51
		282.364	236.788	110.44	213.855	544.21				210.476	274.893					263.608	299.769	248.182
		274.881	209.824		169.136	373.528				199.383	266.83					248.399	270.548	224.766
		517.897	235.895		179.721	336.063				146.058	276.583					192.322	199.359	276.003
		664.716	75.51		108.992	382.991				171.019	230.186						224.839
		465.091	142.051		138.225	289.872											178.007
		213.397	177.211		158.865
		276.414			126.481
		427.904			273.251
		208.158			112.311
		276.076			137.585
					220.892
p-value		0.0019		0.0694		< 0.0001		0.8338		0.0034		0.6864		<0.0001		0.0634		0.0051

## Sheet: Figure5C
p-value	< 0.0001		< 0.0001
Cell-size(area µm^2)	GFP	Atg1	Atg1RNAi
NP1-Atg9RNAi	392.466	305.176	396.16
	681.293	256.064	341.555
	294.569	347.071	286.661
	341.493	249.872	278.816
	261.988	248.363	315.231
	178.065	259.431	285.008
	319.423	275.074	318.731
	253.249	245.104	215.448
	344.004	374.301	408.918
	561.987	235.533	192.793
	361.462	198.237	190.005
	657.588	225.092	325.357
	471.582	186.444	333.843
	783.317	207.555	441.374
	438.476	224.815	460.806
	916.909	188.279	474.457
	663.212	278.14	173.324
	333.552	216.559	459.72
	427.324	235.714	391.537
	479.62	170.826	496.751
	711.091	234.181	378.32
	680.262	274.205	225.189
	543.653	236.836	327.53
	527.362	167.736	297.657
	520.92	129.583	556.497
	298.675	178.37	293.891
	385.129	172.95	322.545
	371.446	268.013	395.049
	363.778	221.423	347.783
	311.17	196.909	353.384
	536.292	325.756	495.64
	351.187	410.281
	166.469	237.343
	355.158	294.832
	300.928	235.497
	351.658	242.618
	345.188	332.515
	279.455	174.785
	186.287	352.503
	297.729	195.847
		293.215
		242.364
