# Supplementary material for: Atg9 antagonizes TOR signaling to regulate intestinal cell growth and epithelial homeostasis in Drosophila
Source: eLife. 2017 Nov 16;6:e29338. doi: 10.7554/eLife.29338 (PMC5690286; doi:10.7554/eLife.29338)
Supplement: Figure 5—figure supplement 1—source data 1. [file elife-29338-fig5-figsupp1-data1.xlsx]

## Sheet: Figure5S1A
p-value		0.000544	0.2858	0.002077	0.00034	3e-05
Percentage of smurfs (%)	GFP	Atg1RNAi	Atg7RNAi	Atg9RNAi	Atg13RNAi	Atg17RNAi
TubGal80ts;TubGal4	0	15	0	10	20	30
	0	10	0	25	40	20
	0	20	10	10	20
	0	15			15
	0	35
	5
	0

## Sheet: Figure5S1B
Days	0	3	6	9	12	15	18	21	24	27	30	33	36	39	42	45	48	51	54	57	60
TubGal80ts;TubGal4
GFP	0	0	0	0	1	2	2	2	6	6	8	8	8.5	20.5	41	73.5	89	100
Atg1RNAi	0	0	0	0	0	1.66667	1.66667	15	40	56.6667	85	100
Atg9RNAi	0	0	0	13.3333	15.8333	25.8333	54.1667	65	80	97.5	100
Atg13RNAi	0	1.25	1.25	7.5	16.25	23.75	32.5	38.75	55	56.25	58.75	83.75	96.25	100
Atg17RNAi	0	0	0	0	5.83333	14.1667	30	38.3333	65.8333	77.5	80.8333	81.6667	96.6667	100
