# Supplementary material for: Atg9 antagonizes TOR signaling to regulate intestinal cell growth and epithelial homeostasis in Drosophila
Source: eLife. 2017 Nov 16;6:e29338. doi: 10.7554/eLife.29338 (PMC5690286; doi:10.7554/eLife.29338)
Supplement: Figure 5—figure supplement 2—source data 1. [file elife-29338-fig5-figsupp2-data1.xlsx]

## Sheet: Figure 5S2B
	control		atg1-IR		atg7-IR		atg12-IR		atg13-IR		atg16-IR		atg17-IR		atg18℃-IR		Vps34-IR
TubGal80ts;TubGal4	18℃Fed	18℃Starvation	18℃Fed	18℃Starvation	18℃Fed	18℃Starvation	18℃Fed	18℃Starvation	18℃Fed	18℃Starvation	18℃Fed	18℃Starvation	18℃Fed	18℃Starvation	18℃Fed	18℃Starvation	18℃Fed	18℃Starvation
Atg8 dot	0	18	1	16	3	21	2	15	7	20	1	19	0	19	4	22	2	22
	0	20	0	12	0	7	0	13	9	15	1	21	2	22	0	23	3	26
	2	16	0	20	0	22	0	15	2	17	0	26	1	18	0	18	3	19
	0	17	0	18	1	14	0	15	3	13	0	23	1	14	0	21	1	31
			0	15	1		8		0		0	12	0		0		0
							7		0		4		6
									0		0		2
									0				1
									1				1
	control		atg1-IR		atg7-IR		atg12-IR		atg13-IR		atg16-IR		atg17-IR		atg18℃-IR		Vps34-IR
TubGal80ts;TubGal4	29℃Fed	29℃Starvation	29℃Fed	29℃Starvation	29℃Fed	29℃Starvation	29℃Fed	29℃Starvation	29℃Fed	29℃Starvation	29℃Fed	29℃Starvation	29℃Fed	29℃Starvation	29℃Fed	29℃Starvation	29℃Fed	29℃Starvation
Atg8 dot	0	19	3	0	3	9	3	7	5	5	2	3	2	4	2	2	0	6
	3	19	2	0	1	0	3	0	2	0	0	1	0	3	0	0	0	4
	1	13	0	3	1	2	1	1	4	1	0	2	6	0	1	0	0	3
	1	12	1	1	1	0	1	1	1	1	1	0	1	4	0	0	2	2
			0	1	1	0	1	1	1	1	0	0	0	2	0	2	1	1
					0	1	2	0	1	0	0					2	0	0
						0	0	0	1	0						0	0	0
							1		0									0
									0									1
									0									0
									0
