# Supplementary material for: Atg9 antagonizes TOR signaling to regulate intestinal cell growth and epithelial homeostasis in Drosophila
Source: eLife. 2017 Nov 16;6:e29338. doi: 10.7554/eLife.29338 (PMC5690286; doi:10.7554/eLife.29338)
Supplement: Figure 6—source data 1. [file elife-29338-fig6-data1.xlsx]

## Sheet: Figure6C
p-value		0.2185		< 0.0001
Cell-size(area µm^2)	atg9d51/+	atg9d51/+	atg9d51/atg9Gal4KO	atg9d51/atg9Gal4KO
	177.657	132.516	575.531	212.419
	107.326	106.843	650.86	303.547
	141.46	109.161	309.111	182.027
	173.65	151.623	858.511	283.668
	114.121	118.539	651.958	212.153
	121.906	179.106	696.798	286.202
	107.676	229.993	588.398	172.045
	147.845	96.101	218.418	196.064
	137.344	125.938	164.501	203.68
	147.772	196.511	466.286	158.237
	148.69	235.847	639.393	193.457
	116.559	246.166	314.265	195.268
	83.198	146.3	580.106	146.07
	173.167	138.309	375.303	256.824
	164.803	199.057	323.812	147.458
	178.418	141.387	282.944	180.759
	108.376	134.338	284.67	146.758
	209.703	131.224		190.403
	124.767	230.584		345.333
	138.044	147.205		253.976
	101.798	126.481		224.984
	154.821	191.284		214.99
	201.049	232.805		191.598
	119.686	98.37		255.955
	140.796	127		257.283
	122.148	144.441		297.44
	144.694	133.035		275.146
	109.945	156.342		230.874
	101.182	119.625		146.119
	210.174	164.043		139.649
	120.687	127.072		207.41
	223.403			198.08
				172.045
				238.973
				209.462
				241.013
				231.634
				300.179
				179.118
				163.68

## Sheet: Figure6L
p-value		< 0.0001	< 0.0001	0.0001	< 0.0001	0.2971	0.4204	0.4694
Cell-size(area µm^2)	GFP	TSC1/TSC2	Rheb-IR	TorTED	S6KKQ	Rheb	TSC1-IR	TSC2-IR
NP1-Gal4;UAS-Atg9RNAi	521.144	194.133	519.72	427.433	331.489	545.223	362.991	521.337
	426.214	244.368	393.854	350.282	289.063	476.352	282.207	352.466
	179.806	182.172	132.673	260.204	237.38	560.432	483.944	396.787
	186.01	199.42	315.895	240.518	311.465	362.34	331.042	319.31
	448.76	228.774	303.233	287.953	241.954	257.452	520.13	278.297
	171.526	173.94	246.673	266.661	270.982	316.655	386.974	851.788
	179.396	190.283	249.86	211.888	226.722	321.35	313.879	714.058
	286.492	131.502	250.705	260.831	194.905	242.183	275.859	298.188
	244.718	249.908	304.175	222.473	228.593	178.792	246.275	474.035
	261.471	144.513	255.738	221.858	212.31	213.143	334.458	264.127
	296.16	157.971	230.125	357.801	342.159	499.056	222.811	308.254
	188.11	125.684	381.47	344.911	167.627	317.029	245.961	840.514
	385.079	152.286	218.707	176.475	261.592	312.611	476.316	618.983
	485.743	162.92	251.779	255.943	208.508	281.218	272.672	233.372
	162.775	127.664	203.91	284.102	275.665	257.343	377.162	389.34
	199.601	103.174	212.431	197.476	307.446	297.584	269.558	333.118
	192.769	140.47	188.726	257.295	224.863	296.74	254.217	319.986
	427.252	142.824	134.556	258.804	248.436	258.755	289.558	249.932
	505.344	172.504	149.378	168.339	246.613	471.271	731.849
	514.614	158.333	152.528	263.776	235.678	407.059	488.084
	557.33	135.461	161.918	222.823	267.579	391.995	251.67
	542.592	87.857	128.002	307.554	258.031	646.213	441.084
	417.56	104.671	129.257	291.875	272.877		440.167
	607.046	101.303	133.578		295.364		460.384
	547.167	153.192	174.012		235.352		537.559
	568.422	161.423	74.58		288.954		449.605
	561.071	172.142	175.835		245.756		262.292
	784.281	126.71	138.346		252.165
	380.119	160.603	116.656		216.704
	506.189	120.265	173.795		259.685
	384.078	175.159	116.982		263.97
	409.545	100.048	115.473		148.279
	488.869	172.962	176.185		328.664
	417.354	183.632	224.815		392.563
	301.205	126.493	122.003
	520.866		139.01
	307.397
	346.009
	526.382
	544.801
	458.332
	437.946
	395.17
	241.809
