# Supplementary material for: Atg9 antagonizes TOR signaling to regulate intestinal cell growth and epithelial homeostasis in Drosophila
Source: eLife. 2017 Nov 16;6:e29338. doi: 10.7554/eLife.29338 (PMC5690286; doi:10.7554/eLife.29338)
Supplement: Figure 6—figure supplement 1—source data 1. [file elife-29338-fig6-figsupp1-data1.xlsx]

## Sheet: Figure6S1A
p-value		0.14492		0.00735		0.340893
Percentage of smurfs (%)	atg9d51/+		atg9d51/Gal4KO		atg9d51/Gal4KO;gr-atg9
	Rapamycin-	Rapamycin+	Rapamycin-	Rapamycin+	Rapamycin-	Rapamycin+
	0	0	26.6667	14.2857	0	0
	5	0	14.2857	0	5	0
	5	0	17.6471	0	0	0
	0	0	18.1818	0	0	0
	0	0	60	0	0	0
	0	0	28.5714	5	0	0

## Sheet: Figure6S1B
	Days	0	3	6	9	12	15	18	21	24	27	30	33	36	39	42	45	48	51	54	57	60
	atg9d51/+	100	100	100	99.5	98.5	97	96.5	93.5	89	88.5	75	70.5	61.5	39.5	10	4.5	0	0	0	0	0
Rapamycin+	atg9d51/+	100	100	100	100	100	100	100	100	100	100	98.3333	98.3333	98.3333	91.6667	83.3333	73.3333	15	13.3333	6.66667	0	0
	atg9d51/atg9Gal4KO	100	98.75	91.25	79.1667	68.3333	42.5	8.75	0	0	0	0	0	0	0	0	0	0	0	0	0	0
Rapamycin+	atg9d51/atg9Gal4KO	100	100	100	100	100	83.3333	53.3333	28.3333	1.66667	0	0	0	0	0	0	0	0	0	0	0	0
	atg9d51/atg9Gal4KO;gr-atg9	100	100	100	100	99.375	99.375	97.5	95	90	85	54.375	47.5	41.25	20	5.625	1.875	0	0	0	0	0
Rapamycin+	atg9d51/atg9Gal4KO;gr-atg9	100	100	100	100	100	100	98.3333	96.6667	90	90	85	85	85	81.6667	80	80	28.3333	26.6667	16.6667	3.33333	0
