# Supplementary material for: Atg9 antagonizes TOR signaling to regulate intestinal cell growth and epithelial homeostasis in Drosophila
Source: eLife. 2017 Nov 16;6:e29338. doi: 10.7554/eLife.29338 (PMC5690286; doi:10.7554/eLife.29338)
Supplement: Figure 6—figure supplement 2—source data 1. [file elife-29338-fig6-figsupp2-data1.xlsx]

## Sheet: Figure6S2
p-value		< 0.0001	< 0.0001	< 0.0001	0.3276	0.0176
Cell-size(area µm^2)	GFP	InRRNAi	PI3KRNAi	AktRNAi	PI3K	Akt
NP1-Gal4;UAS-Atg9RNAi	488.736	181.218	138.684	303.644	328.278	423.039
	463.244	205.43	292.732	172.335	311.561	280.276
	308.93	315.834	95.956	194.097	359.189	354.699
	376.775	163.608	105.443	204.525	346.045	281.978
	488.326	220.409	147.531	165.696	385.164	411.344
	238.719	180.518	198.961	224.296	525.344	338.55
	256.728	222.304	393.275	159.239	410.475	292.225
	214.205	156.39	114.918	232.141	282.618	366.588
	284.537	230.041	169.088	164.513	399.841	281.809
	223.728	165.6	231.489	143.705	258.261	290.017
	286.89	173.312	168.46	182.57	287.144	381.47
	408.833	215.279	143.053	218.864	517.994	432.828
	389.364	193.457	211.296	179.009	297.391	510.498
	412.792	175.63	158.575	73.639	354.953	338.815
	300.035	190.114	223.185	84.043	333.106	313.372
	377.017	195.461	180.53	137.706	310.366	405.96
	362.376	191.091	157.827		316.631	373.046
	294.531	184.803	147.169		380.046	525.175
	301.857	168.002	216.619		293.143	584.27
	284.32	171.779	141.87		354.687	393.444
	306.577	180.747	106.771		246.275	333.046
	290.837	163.524	224.754		240.916
	298.803		144.151		282.473
	229.184
	198.019
	255.122
	273.577
	304.211
