# Supplementary material for: Atg9 antagonizes TOR signaling to regulate intestinal cell growth and epithelial homeostasis in Drosophila
Source: eLife. 2017 Nov 16;6:e29338. doi: 10.7554/eLife.29338 (PMC5690286; doi:10.7554/eLife.29338)
Supplement: Figure 7—source data 1. [file elife-29338-fig7-data1.xlsx]

## Sheet: Figure7E,F
p-value		< 0.0001	p-value		< 0.0001	0.1432
Cell-size(area µm^2)	GFP	PatjRNAi	Cell-size(area µm^2)	GFP	Patj	PatjRNAi
NP1-Gal4	325.044	299.033	NP1-Gal4;UAS-Atg9RNAi	603.135	183.463	220.494
	228.774	409.461		505.718	165.66	244.851
	221.906	520.444		235.605	215.461	263.113
	186.553	387.324		440.348	166.3	265.515
	188.508	462.412		367.53	182.256	343.028
	216.426	254.072		356.051	303.994	124.803
	188.146	336.184		837.823	261.326	272.998
	213.783	352.008		535.073	309.582	319.503
	203.089	595.664		429.123	275.581	258.936
	191.031	283.982		506.262	177.633	276.088
	241.29	298.622		287.023	198.925	299.479
	227.844	385.2		525.067	213.541	245.503
	192.841	405.671		433.782	258.792	450.016
	215.654	490.233		507.915	213.445	307.252
	206.915	546.636		330.559	146.517	735.759
	200.952	697.594		343.583	180.12	417.041
	207.506	544.294		404.138	195.545	521.192
	231.381	748.288		253.855	216.812	430.088
	271.55	555.109		295.919	160.675	434.808
	297.415	558.814		241.399	163.91	476.159
	232.358	455.278		387.964	252.479
	227.639	638.21		347.735	242.099
	252.551	638.222		323.124	175.243
	234.036	549.931		273.42	217.199
	244.646	721.855			284.887
	173.783	459.044			297.995
	175.581	422.87			266.203
	204.284	576.581
	292.503	204.272
	286.263	349.244
	187.663	407.855
	177.971	344.585
	241.266	333.275
	247.627	273.094
