# Supplementary material for: Atg9 antagonizes TOR signaling to regulate intestinal cell growth and epithelial homeostasis in Drosophila
Source: eLife. 2017 Nov 16;6:e29338. doi: 10.7554/eLife.29338 (PMC5690286; doi:10.7554/eLife.29338)
Supplement: Figure 7—figure supplement 1—source data 1. [file elife-29338-fig7-figsupp1-data1.xlsx]

## Sheet: Figure7S1A,B
p-value		0.2394	0.0679	p-value		0.5616
Cell-size(area µm^2)	GFP	Atg9	Patj	Cell-size(area µm^2)	GFP	Patj
NP1-Gal4;UAS-Atg1RNAi	479.792	424.162	437.861	NP1-Gal4;UAS-Atg17RNAi	473.733	388.049
	484.391	389.859	544.33		248.46	549.701
	477.728	355.17	542.423		528.893	667.854
	361.7	253.119	423.232		348.689	551.729
	301.905	309.594	510.619		248.411	606.418
	331.537	301.712	407.469		509.786	333.541
	433.456	321.085	133.892		189.45	358.61
	282.099	396.051	196.873		520.263	336.317
	303.668	299.335	418.03		391.271	347.361
	258.852	233.445	323.33		334.615	303.812
	200.759	322.424	324.307		482.339	311.054
	412.659	311.948	371.259		369.388	309.268
	297.355	407.614	398.791		627.963
	199.106	470.16	509.665		271.067
	201.882	487.107	350.668		314.265
	245.575	467.964	226.179		435.073
	239.516	201.858
	219.564
	276.981
	276.776

## Sheet: Figure7S1C
Paraquat resistance
Days	Np1-Gal4/+	Np1-Gal4/UAS-Atg9RNAi	Np1-Gal4/UAS-Atg9RNAi;UAS-Myc-Patj
0	100	100	100
1	72.5	48.3333	95
2	57.5	5	76.6667
3	25	0	8.3333
4	0		0
