# Supplementary material for: Atg9 antagonizes TOR signaling to regulate intestinal cell growth and epithelial homeostasis in Drosophila
Source: eLife. 2017 Nov 16;6:e29338. doi: 10.7554/eLife.29338 (PMC5690286; doi:10.7554/eLife.29338)
Supplement: Figure 8—source data 1. [file elife-29338-fig8-data1.xlsx]

## Sheet: Figure8B
Distance	Intensity	RFP	TSC2
0		13	39
0.0348		8.6082	38.6554
0.0696		6.4329	34.998
0.1045		5.4365	32.3598
0.1393		6.3524	31.8036
0.1741		6.2259	35.7088
0.2089		7.5539	45.6208
0.2437		7.6443	56.389
0.2786		7.7833	68.942
0.3134		5.8574	81.8657
0.3482		6.2683	97.4085
0.383		4.8912	115.519
0.4178		5.569	132.485
0.4526		6.9498	163.545
0.4875		15.9027	191.593
0.5223		16.7214	221.667
0.5571		10.8985	236.597
0.5919		6.3021	243.319
0.6267		6.7098	240.176
0.6616		5.8828	228.305
0.6964		4.1925	215.427
0.7312		8.6083	203.507
0.766		14.377	188.081
0.8008		16.6636	168.738
0.8357		13.6906	148.403
0.8705		10.0664	132.805
0.9053		9.9711	119.562
0.9401		5.7992	113.831
0.9749		7.3292	112.321
1.0097		11.8863	115.552
1.0446		17.2218	118.185
1.0794		18.2665	115.953
1.1142		14.084	113.678
1.149		23.8993	110.356
1.1838		20.1609	106.301
1.2187		14.113	96.1168
1.2535		11.4268	83.3238
1.2883		12.1257	72.1597
1.3231		14.401	65.0015
1.3579		9.3808	61.4312
1.3928		9.7639	55.0557
1.4276		9.5836	44.473
1.4624		12.227	37.0209
1.4972		17.2259	32.01
1.532		15.7406	30.7287
1.5669		13.5415	29.3682
1.6017		9.3752	30.6653
1.6365		7.1145	33.6192
1.6713		6.2239	37.9547
1.7061		7.8824	42.527
1.7409		7.9016	44.5764
1.7758		6.1046	44.5684
1.8106		4.9498	41.5097
1.8454		2.5612	43.9528
1.8802		1.1081	47.8696
1.915		4.1042	53.1602
1.9499		7.986	55.3444
1.9847		8.7956	53.0956
2.0195		10.3972	48.728
2.0543		3.4375	45.7406
2.0891		4.3062	43.1162
2.124		8.7441	43.2549
2.1588		10.3193	40.7782
2.1936		10.2501	35.7908
2.2284		10.2478	32.7872
2.2632		8.8472	33.0195
2.2981		8.4014	39.5361
2.3329		8.4668	47.0401
2.3677		6.3066	51.3235
2.4025		4.9393	52.9686
2.4373		7.8642	58.229
2.4721		8.0504	62.9749
2.507		7.5999	68.4393
2.5418		8.0837	67.5386
2.5766		8.5841	60.8591
2.6114		7.4262	49.4221
2.6462		6	39.9981
2.6811		5.9205	35.2611
2.7159		7.0753	36.5515
2.7507		6.5397	38.5234
2.7855		8.6904	40.75
2.8203		9.2407	42.967
2.8552		10.2762	42.6876
2.89		7.9448	39.9464
2.9248		2.0127	36.0459
2.9596		2.9629	38.0774
2.9944		5.8944	45.431
3.0292		5.8391	51.8726
3.0641		5.2469	53.1729
3.0989		6.0752	46.7511
3.1337		6.1297	40.6252
3.1685		3.1423	38.8706
3.2033		6.7419	44.271
3.2382		11.1512	48.8351
3.273		13.9869	49.6534
3.3078		11.4143	47.299
3.3426		7.8145	43.0474
3.3774		3.0845	37.2309
3.4123		4.5393	37.8527
3.4471		4.6736	39.6659
3.4819		7.498	42.7865
3.5167		12.3891	44.1421
3.5515		11.8761	46.8472
3.5864		9.1197	46.7736
3.6212		7.85	46.7731
3.656		9.1117	48.8046
3.6908		11.9382	50.8173
3.7256		9.2134	53.4307
3.7604		4.891	55.9747
3.7953		3.5803	58.2983
3.8301		4.9681	62.8268
3.8649		8.2251	62.3845
3.8997		9.6886	62.9501
3.9345		8.4812	64.3259
3.9694		5.9647	67.9133
4.0042		5.2606	69.8406
4.039		8.2929	77.1413
4.0738		6.2092	79.4203
4.1086		7.5882	82.9087
4.1435		6.5358	80.0713
4.1783		6.2676	75.5778
4.2131		6.7692	72.8947
4.2479		8.8272	70.9684
4.2827		11.9895	71.3086
4.3175		9.9026	76.5261
4.3524		7.722	85.4692
4.3872		8.9744	95.3003
4.422		9.0502	108.633
4.4568		10.2887	121.835
4.4916		9.7683	134.911
4.5265		7.5494	142.554
4.5613		9.2927	144.012
4.5961		9.2154	138.596
4.6309		8.0442	132.182
4.6657		8.0389	126.65
4.7006		7.3013	124.084
4.7354		11.8368	115.121
4.7702		12.8693	108.535
4.805		17.6276	100.519
4.8398		13.3432	88.8703
4.8747		7.7432	77.5287
4.9095		6.4556	72.7058
4.9443		9.051	62.6812
4.9791		8.0907	52.1185
5.0139		13.5712	44.2721
5.0487		20.4255	43.7812
5.0836		25.8834	47.7454
5.1184		27.1776	49.8819
5.1532		27.007	45.8346
5.188		16.335	38.1246
5.2228		15.0387	28.9949
5.2577		13.3277	24.8871
5.2925		10.4039	26.1175
5.3273		7.708	27.861
5.3621		13.1323	27.3713
5.3969		21.9998	22.9708
5.4318		22.1378	19.5199
5.4666		19.087	19.9456
5.5014		15.7312	22.8085
5.5362		14.9124	25.3494
5.571		12.6906	27.3561
5.6058		10.708	24.4761
5.6407		25.354	22.3406
5.6755		30.9471	18.9745
5.7103		41.9998	17.1394
5.7451		43.4625	16
5.7799		37.8748	16.6025
5.8148		33.5105	20.4252
5.8496		29.1423	23.891
5.8844		31.7121	25.941
5.9192		33.41	29.0439
5.954		36.0999	31.2206
5.9889		36.1655	33.5194
6.0237		39.9951	35.4893
6.0585		54.7101	34.9958
6.0933		65.7937	31.4728
6.1281		64.3425	26.7029
6.163		73.0911	21.4268
6.1978		79.3073	19.4062
6.2326		84.4352	21.4435
6.2674		87.1871	21.6073
6.3022		94.3541	18.2916
6.337		91.2242	13.2014
6.3719		89.1657	11.0028
6.4067		83.7656	10.5146
6.4415		93.3255	9.8214
6.4763		95.0801	9
6.5111		89.8927	7.2861
6.546		75.8957	7.1436
6.5808		69.4499	7.9623
6.6156		69.5684	9.4853
6.6504		71.8864	11.2071
6.6852		86.1687	11.848
6.7201		99.3607	13.3198
6.7549		106.35	15.0301
6.7897		104.926	15.8584
6.8245		100.202	16.0879
6.8593		103.813	18.2479
6.8942		115.224	19.7928
6.929		116.796	22.4584
6.9638		113.654	23.2302
6.9986		121.45	22.8696
7.0334		122.163	24.3766
7.0682		113.234	27.4787
7.1031		112.276	31.2492
7.1379		123.778	37.7448
7.1727		123.269	41.406
7.2075		117.17	39.9998
7.2423		110.138	30.7033
7.2772		100.575	21.5594
7.312		95.5915	16.0948
7.3468		94.6639	15.682
7.3816		94.0894	21.3389
7.4164		91.506	27.6272
7.4513		90.6796	26.0089
7.4861		86.5666	26.9583
7.5209		89.0807	29.3824
7.5557		92.7346	30.218
7.5905		100.194	28.6166
7.6253		101.426	27.8482
7.6602		86.698	25.5066
7.695		89.0999	21.9973
7.7298		90.7533	19.4452
7.7646		86.8094	18.0262
7.7994		73.27	18.6109
7.8343		81.9376	23.0952
7.8691		95.5113	25.2124
7.9039		106.726	28.5982
7.9387		121.514	30.097
7.9735		128.857	29.6468
8.0084		132.032	28.0669
8.0432		131.604	26.2627
8.078		128.755	26.6653
8.1128		130.333	27.2845
8.1476		143.729	32.3456
8.1825		146.53	35.3266
8.2173		143.487	36.6626
8.2521		139.526	34.9749
8.2869		135.433	33.7733
8.3217		135	36
8.3565		126.941	44
8.3914		121.734	50.044
8.4262		118.862	49.5732
8.461		114.909	43.0665
8.4958		119.403	33.7306
8.5306		123.79	24.9634
8.5655		139.766	19.6278
8.6003		137.972	16.5909
8.6351		142.645	16.0335
8.6699		142.034	15.7431
8.7047		137.417	14.9677
8.7396		133.534	14.5125
8.7744		139.289	11.0874
8.8092		137.176	9.2514
8.844		121.969	6.945
8.8788		111.768	5.2516
8.9136		112.601	5.1046
8.9485		126.807	5.4268
8.9833		136.929	5.0103
9.0181		126.082	5.6428
9.0529		115.619	8.7406
9.0877		117.683	11.8824
9.1226		125.645	12.8419
9.1574		134.975	11.2381
9.1922		145.497	8.7822
9.227		168.339	6.3245
9.2618		158.71	5.5397
9.2967		139.385	4.3417
9.3315		121.41	4.2811
9.3663		121.799	4.4895
9.4011		136.854	6.4059
9.4359		144.521	8.3158
9.4708		134.881	9.6381
9.5056		129.229	10
9.5404		125.074	8.9853
9.5752		123.904	7.4125
9.61		127.488	7.272
9.6448		138.753	8.7029
9.6797		147.878	13.7741
9.7145		141.713	18.0377
9.7493		134.444	21.5563
9.7841		130.313	21.2584
9.8189		129.178	20.3422
9.8538		134.992	19.281
9.8886		140.272	14.692
9.9234		138.389	11.9744
9.9582		138.619	10.5523
9.993		130.95	11.0286
10.0279		121.402	12.9706
10.0627		123.663	15.7981
10.0975		127.73	16.5159
10.1323		120.385	13.5874
10.1671		126.193	11.0251
10.2019		126.375	10.0795
10.2368		129.584	11.3975
10.2716		129.289	12.3249
10.3064		126.782	12.4154
10.3412		111.378	14.2968
10.376		128.534	17.6802
10.4109		132.655	20.5951
10.4457		139.596	19.4809
10.4805		145.662	18.2957
10.5153		133.006	20.392
10.5501		124.674	23.3428
10.585		98.9498	23.9882
10.6198		106.267	23.2931
10.6546		100.189	22.3724
10.6894		102.402	21.1404
10.7242		111.182	20.728
10.7591		117.885	20.6493
10.7939		109.834	21.1759
10.8287		111.8	27.4032
10.8635		106.831	30.3592
10.8983		100.009	29.8566
10.9331		101.948	26.7848
10.968		107.861	23.2971
11.0028		106.428	23.0605
11.0376		97.1487	21.2089
11.0724		103.372	23.3096
11.1072		97.3063	24.5198
11.1421		99.822	25.019
11.1769		107.242	26.8652
11.2117		113.3	27.1506
11.2465		120.959	27.9958
11.2813		108.807	29.9257
11.3162		94.3746	34.2159
11.351		93.5474	36.5668
11.3858		99.3205	37.8535
11.4206		103.248	37.0397
11.4554		100.648	37.728
11.4903		93.532	39.6695
11.5251		99.685	38.6556
11.5599		107.179	36.5128
11.5947		109.895	35.095
11.6295		97.9917	33.4351
11.6643		77.6779	28.4909
11.6992		59.4762	20.4845
11.734		79.8134	16.6862
11.7688		91.4107	16.7573
11.8036		99.573	20.4937
11.8384		91.6906	22.7574
11.8733		83.3425	21.5356
11.9081		102.415	20.2453
11.9429		109.683	22.6122
11.9777		106.93	23.8673
12.0125		95.5253	29.5017
12.0474		87.8479	35.8639
12.0822		91.6968	39.4894
12.117		97.7778	38.8782
12.1518		116.041	33.4178
12.1866		107.179	29.2063
12.2214		92.2386	26.0335
12.2563		82.8573	25.006
12.2911		86.1453	23.6265
12.3259		94.5211	20.3275
12.3607		87.8988	14.7855
12.3955		97.4797	11.9784
12.4304		106.61	14.1255
12.4652		115.167	21.0424
12.5		110.192	29.5768
12.5348		89.4641	34.0527
12.5696		85.0408	34.8703
12.6045		80.0928	32.4184
12.6393		92.6364	30.3127
12.6741		101.46	29.2456
12.7089		97.8438	30.1808
12.7437		85.8675	30.3111
12.7786		89.91	29.305
12.8134		99.8948	31.7924
12.8482		99.4054	31.3335
12.883		107.905	30.6889
12.9178		113.919	27.3975
12.9526		112.48	25.3686
12.9875		102.374	26.7817
13.0223		99.5273	28.663
13.0571		87.6311	31.2562
13.0919		81.4246	28.9147
13.1267		73.7741	24.9957
13.1616		72.4393	21.3974
13.1964		73.8188	17.4237
13.2312		81.1456	14.1079
13.266		85.1924	9.7498
13.3008		86.2942	5.576
13.3357		85.272	4.6067
13.3705		88.9803	8.7681
13.4053		98.312	13.3102
13.4401		107.124	17.2868
13.4749		101.518	20.2948
13.5097		106.001	22.2502
13.5446		98.4207	21.0742
13.5794		85.3136	18.3766
13.6142		86.0349	14.7197
13.649		87.8944	11.0988
13.6838		77.1632	10.5826
13.7187		66.8537	14.0127
13.7535		60.2031	15.4792
13.7883		66.667	19.258
13.8231		74.2109	23.2715
13.8579		80.0638	25.6308
13.8928		82.9367	22.7782
13.9276		85.6471	18.0753
13.9624		79.6667	18.9205
13.9972		84.547	20.3039
14.032		81.7983	18.1328
14.0669		75.4382	14.1434
14.1017		72.3527	12.5735
14.1365		80.4822	15.0753
14.1713		79.9745	20.8243
14.2061		80.178	25.2678
14.2409		84.6548	28.8829
14.2758		88.5093	29.4668
14.3106		91.2856	29.1698
14.3454		88.3045	26.3269
14.3802		83.3761	21.8981
14.415		84.5424	19.4985
14.4499		68.9154	20.0891
14.4847		65.5327	20.1883
14.5195		56.5452	17.929
14.5543		48.3455	15
14.5891		46.6275	12.1703
14.624		37.0092	11.9817
14.6588		32.9743	16.5111
14.6936		30.0167	18.65
14.7284		29.4802	17.9574
14.7632		26.2273	16.9777
14.7981		23.4512	16.2773
14.8329		32.4236	17.641
14.8677		25.8049	15.1178
14.9025		22.0711	14.8159
14.9373		16.4366	15.3432
14.9721		19.4498	16.9881
15.007		16.9737	20.2092
15.0418		13.239	23.6802
15.0766		10.9732	25.9699
15.1114		12.1861	28.1286
15.1462		9.4603	31.3632
15.1811		5.9728	34.2333
15.2159		3.3057	39.7509
15.2507		7.6946	50.1846
15.2855		8.6696	59.8828
15.3203		6.1995	66.7789
15.3552		4.8282	72.8282
15.39		7.0126	79.9642
15.4248		9.5164	83.9347
15.4596		8.8361	84.7189
15.4944		8.4183	87.0063
15.5292		6.9207	89.0062
15.5641		9.7908	89.6907
15.5989		13.6891	86.2424
15.6337		13.5105	75.4701
15.6685		13.6792	61.6165
15.7033		18.4137	51.4512
15.7382		25.0659	46.0521
15.773		22.9527	50.2722
15.8078		15.8713	48.3975
15.8426		7.0735	41.1488
15.8774		4.3937	35.4063
15.9123		7.5157	32.1849
15.9471		5.9315	33.9871
15.9819		9.8346	37.3865
16.0167		12.0812	43.9956
16.0515		10.8251	47.9222
16.0864		6.4666	48.5905
16.1212		4.6908	46.6109
16.156		8.2507	47.439
16.1908		8.9252	50.3626
16.2256		8.3452	49.3994
16.2604		3.8912	47.7527
16.2953		6.0913	44.3849
16.3301		10.7158	41.8623
16.3649		12.3063	39.4639
16.3997		14.0588	33.9328
16.4345		10.0455	23.6616
16.4694		11.1842	18.9506
16.5042		11.4688	20.5474
16.539		11.972	25.3598
16.5738		13.6463	29.3788
16.6086		12.3477	29.6911
16.6435		18	28
16.6783		16.9296	26.4527
16.7131		14.1403	25.4719
16.7479		8.7559	19.9665
16.7827		5.477	16.5433
16.8175		6.169	19.1138
16.8524		6.9696	21.7824
16.8872		5.6274	27.0795
16.922		2.9563	31.1381
16.9568		2.8969	36.1053
16.9916		3.0645	38.9722
17.0265		5.156	39.1088
17.0613		6.0815	39.1298
17.0961		6.0372	41.0763
17.1309		7.6618	46.1743
17.1657		10.9665	52.7102
17.2006		11.6826	60.558
17.2354		11.0268	66.1756
17.2702		9.4964	69.4688
17.305		8.6939	64.3392
17.3398		7.7848	57.4089
17.3747		8.0672	52.8277
17.4095		7.0405	48.2284
17.4443		5.6636	41.3808
17.4791		5.5774	35.8251
17.5139		6.1049	35.5316
17.5487		4.278	39.0019
17.5836		6.2184	38.734
17.6184		7.6541	41.9944
17.6532		11.8837	53.4903
17.688		11.8899	68.0251
17.7228		10.0412	83.8629
17.7577		9.7955	95.9746
17.7925		6.5394	99.5986
17.8273		6	94.7094
17.8621		5.7031	86.0064
17.8969		6.4	78.5966
17.9318		7.5317	71.8287
17.9666		8.2279	66.2623
18.0014		6.3261	61.9709
18.0362		9.3988	57.3235
18.071		9.4455	54.2493
18.1058		10.0104	52.2877
18.1407		7.2368	52.9213
18.1755		4.2702	54.1513
18.2103		3.1204	52.2301
18.2451		4.2794	46.7908
18.2799		2.9623	43.1423
18.3148		4.9261	41.4358
18.3496		6.6397	40.6273
18.3844		7.7782	38.1663
18.4192		8.3077	34.9469
18.454		8.3198	31.3405
18.4889		12.3187	34.4351
18.5237		7.8368	35.8564
18.5585		3.0879	39.4694
18.5933		1.6583	42.3417
18.6281		9.2176	45.5081
18.663		16.745	51.6182
18.6978		17.052	56.3372
18.7326		13.6338	56.5866
18.7674		13.042	52.9955
18.8022		9.9363	46.4087
18.837		7.5578	40.9301
18.8719		7.5839	40.1049
18.9067		3.9333	44.3884
18.9415		7.5311	52.8988
18.9763		10.9474	65.6814
19.0111		10.0514	76.7885
19.046		7.7615	81.8284
19.0808		9.1944	76.4032
19.1156		15.0579	73.9331
19.1504		15.5392	73.1715
19.1852		13.211	73.3264
19.2201		12.2391	67.169
19.2549		11.3305	63.5647
19.2897		8.2765	72.1312
19.3245		5.4544	96.9107
19.3593		9.7707	128.964
19.3942		10.6985	158.611
19.429		10.0795	177.754
19.4638		9.6847	187.94
19.4986		10.2218	191.986
19.5334		10.205	187.854
19.5682		12.9665	165.31
19.6031		12.4916	137.319
19.6379		11.5814	104.955
19.6727		13.0137	83.4782
19.7075		12.1102	73.9485
19.7423		14.2531	75.8044
19.7772		14.9328	81.7095
19.812		15.6415	83.6901
19.8468		12.7568	82.8967
19.8816		12.5236	77.1674
19.9164		17.1732	67.2683
19.9513		28.5439	58.5503
19.9861		31.8104	53.9191
20.0209		24.2711	46.2494
20.0557		17.618	38.7448
20.0905		17.0986	34.0495
20.1253		20.8954	37.6862
20.1602		27.4306	44.6402
20.195		28.3226	48.2552
20.2298		20.5382	48.9545
20.2646		15.9176	50.729
20.2994		13.6591	55.0598
20.3343		22.0287	56.6402
20.3691		29.6914	56.5252
20.4039		28.483	57.7841
20.4387		23.3803	65.9117
20.4735		15.3006	76.5433
20.5084		18.5904	88.3531
20.5432		17.4549	96.838
20.578		24.1948	97.2682
20.6128		35.419	89.0179
20.6476		42.0403	76.8604
20.6825		37.5294	72.115
20.7173		32.8741	71.4883
20.7521		33.7629	71.6234
20.7869		28.4517	68.2558
20.8217		23.6082	61.8286
20.8565		26.3002	50.7207
20.8914		30.45	39.4615
20.9262		28.2771	30.0147
20.961		30.0943	22.8524
20.9958		32.4458	17.2911
21.0306		44.0995	17.9372
21.0655		54.6608	20.7226
21.1003		52.9908	25.1297
21.1351		37.6978	31.5246
21.1699		38.8971	38.1954
21.2047		42.431	38.6636
21.2396		46.9367	32.8755
21.2744		50.0061	28.1385
21.3092		54.0598	28.651
21.344		50.4068	30.7992
21.3788		49.254	35.1088
21.4136		54.5435	39.2018
21.4485		57.3934	40.8536
21.4833		49.3641	38.6695
21.5181		46.9372	33.7087
21.5529		47.682	30.7452
21.5877		45.8703	30.169
21.6226		43.6291	35.629
21.6574		47.1274	37.3934
21.6922		49.859	37.3825
21.727		51.0377	37.6934
21.7618		53.9192	37.2501
21.7967		54.9758	35.8658
21.8315		56.884	33.5756
21.8663		58.2932	34.7049
21.9011		51.9931	33.7531
21.9359		45.5922	34.8391
21.9708		42.3057	36.1381
22.0056		42.2589	37.7029
22.0404		50.0665	41.9456
22.0752		49.8655	38.4926
22.11		47.4538	32.0507
22.1448		41.3062	25.2542
22.1797		37.6904	22.1308
22.2145		36.882	21.611
22.2493		42.3699	21.3635
22.2841		41.0343	17.234
22.3189		48.6569	15.9441
22.3538		52.6282	15.113
22.3886		52.3668	15.0879
22.4234		52.6916	15.4265
22.4582		52.3033	14.2427
22.493		56.1582	12.1004
22.5279		51.4059	15.8227
22.5627		49.3201	19.6653
22.5975		54.0484	24.1662
22.6323		61.0526	27.6712
22.6671		64.5981	30.0541
22.7019		55.8474	28.5843
22.7368		59.2668	25.9588
22.7716		53.8765	23.6765
22.8064		54.528	23.4757
22.8412		57.5396	26.2549
22.876		55.0301	29.1546
22.9109		55.8314	29.2857
22.9457		45.1909	27.4158
22.9805		48.3413	27.7478
23.0153		48.2972	27.9944
23.0501		44.885	29.1761
23.085		48.5502	28.1855
23.1198		53.5797	23.4895
23.1546		59.1072	19.3975
23.1894		48.2037	15.2552
23.2242		46.2416	13.0952
23.2591		46.0588	13.1128
23.2939		47.5572	14.6381
23.3287		50.7892	17.0947
23.3635		50.7861	21.761
23.3983		42.6367	26.0268
23.4331		41.2709	28.1053
23.468		34.0285	27.8025
23.5028		34.2395	24.7123
23.5376		34.6853	20.8036
23.5724		40.1252	17.0693
23.6072		44.9493	12.6945
23.6421		50.9461	9.3647
23.6769		41.6451	7.1379
23.7117		37.2393	6.6929
23.7465		38.9765	8.1988
23.7813		38.6843	11.9977
23.8162		38.9017	19.7197
23.851		44.9351	28.8494
23.8858		49.8487	38.0531
23.9206		55.2307	51.914
23.9554		52.9896	69.1247
23.9903		44.6542	89.0572
24.0251		47.9582	99.8291
24.0599		54.017	99.946
24.0947		60.7848	93.1961
24.1295		59.6785	83.0999
24.1643		49.8768	72.1432
24.1992		47.9513	57.172
24.234		51.0188	38.9529
24.2688		45.7063	26.0495
24.3036		37.823	21.9446
24.3384		36.2259	18.633
24.3733		39.9389	18.159
24.4081		40.3746	20.135
24.4429		39.6115	24.7657
24.4777		39.8494	27.2514
24.5125		44.9725	29.1757
24.5474		36.8261	31.0084
24.5822		39.7204	35.997
24.617		44.3874	37.5823
24.6518		46.3708	38.4641
24.6866		43.7726	42.2623
24.7214		38.4559	51.787
24.7563		25.9655	68.5236
24.7911		32.1331	74.0293
24.8259		37.0558	71.1383
24.8607		43.3474	65.2942
24.8955		49.8289	62.0692
24.9304		48.782	59.3705
24.9652		38	63

## Sheet: Figure8C
p-value		0.022
Relative TSC2 level	atg9d51/+	atg9d51/Gal4KO
	1	0.0597
	1	0.3834
	1	0.6629
