# Supplementary material for: Atg9 antagonizes TOR signaling to regulate intestinal cell growth and epithelial homeostasis in Drosophila
Source: eLife. 2017 Nov 16;6:e29338. doi: 10.7554/eLife.29338 (PMC5690286; doi:10.7554/eLife.29338)
Supplement: Figure 8—figure supplement 1—source data 1. [file elife-29338-fig8-figsupp1-data1.xlsx]

## Sheet: Figure8S1B
TSC2RNAi-clone				Atg1RNAi-clone				Atg17RNAi-clone
Distance	Intensity	RFP	TSC2	Distance	Intensity	RFP	TSC2	Distance	Intensity	RFP	TSC2
0		51	45	0		149	94	0		86	60
0.07		59.6292	44.3659	0.07		153.287	94.668	0.07		93.4837	75.6955
0.14		68.0549	46.3234	0.14		161.062	61.8448	0.14		90.8879	57.951
0.21		73.2645	48.4715	0.21		163.273	21.0697	0.21		91.2031	52.3166
0.28		76.149	47.6283	0.28		150.618	5.2175	0.28		88.3664	44.194
0.35		77.7467	40.1067	0.35		153.364	1.6473	0.35		75.0811	48.7892
0.42		78.7371	36.0885	0.42		151.233	5.2232	0.42		82.3318	55.8252
0.49		80.4864	35.4802	0.49		155.25	9	0.49		77.1891	60.2928
0.56		81.469	31.6994	0.56		161.642	13.0714	0.56		88.1801	62.1757
0.63		80.2048	30.6064	0.63		156.914	42.0804	0.63		92.3053	68.076
0.7		80.4222	32.0178	0.7		158.753	34.0415	0.7		96.2539	74.8946
0.77		86.12	37.2523	0.77		159.916	19.3896	0.77		94.4089	74.7641
0.84		91.1451	40.8251	0.84		149.693	29.9483	0.84		88.4108	69.3537
0.91		89.7342	45.3657	0.91		152.064	16.375	0.91		83.1252	54.8275
0.98		79.5767	43.8512	0.98		146.879	0.5625	0.98		75.461	48.2615
1.05		71.2667	46.3733	1.05		130.673	3.5079	1.05		67.8511	47.8045
1.12		74.4724	46.8208	1.12		125.148	8.5459	1.12		61.3516	48.7555
1.19		91.1596	40.5863	1.19		129.119	9.5517	1.19		67.6836	45.8398
1.26		104.81	40.4832	1.26		150.591	32.249	1.26		79.8758	44.6423
1.33		108.744	38.893	1.33		153.751	57.7277	1.33		89.3433	49.107
1.4		98.9111	39.04	1.4		145.868	69.8929	1.4		92.8843	55.5615
1.47		84.9669	43.024	1.47		148.825	61.8242	1.47		93.2444	60.799
1.54		77.9044	40.2508	1.54		159.96	36.3134	1.54		91.67	59.8433
1.61		76.2661	36.326	1.61		164.086	10.4305	1.61		93.4348	57.239
1.68		76.1136	35.1867	1.68		159.481	15.1071	1.68		96.4261	50.6183
1.75		77.7778	36.8889	1.75		155.148	32.2747	1.75		102.036	49.5328
1.82		84.5746	45.0731	1.82		143.281	60.1975	1.82		103.848	46.9349
1.89		89.3728	50.68	1.89		132.899	41.6938	1.89		91.1495	52.5808
1.96		93.1557	45.5755	1.96		134.391	25.6562	1.96		90.6668	55.4751
2.03		92.1668	41.976	2.03		131.352	33.9751	2.03		95.9806	56.4871
2.1		86.8533	43.4267	2.1		139.199	54.9349	2.1		104.16	54.2067
2.17		76.427	42.3575	2.17		131.133	79.2939	2.17		98.806	54.2444
2.24		72.6603	42.9588	2.24		135.531	52.4082	2.24		91.7998	55.7133
2.31		75.7637	41.8507	2.31		149.479	29.0176	2.31		90.9604	65.3912
2.38		83.6236	44.4814	2.38		167.98	45.75	2.38		100.949	73.7615
2.45		93.8667	45.9289	2.45		157.674	54.1875	2.45		96.9011	78.0889
2.52		96.0656	50.6	2.52		142.761	71.7089	2.52		98.1652	63.1401
2.59		92.9541	52.674	2.59		122.341	104.831	2.59		90.1288	59.867
2.66		89.1038	47.7751	2.66		127.693	135.821	2.66		92.7239	53.9747
2.73		86.1211	41.016	2.73		126.892	156.827	2.73		91.8314	61.89
2.8		84.6311	40.7111	2.8		149.246	125.745	2.8		86.6383	59.1856
2.87		79.1376	42.9412	2.87		155.376	83.6486	2.87		86.3533	71.9711
2.94		78.0011	43.5333	2.94		143.66	73.7969	2.94		88.529	73.5296
3.01		79.8336	48.6452	3.01		136.399	48.3465	3.01		96.2693	60.4755
3.08		79.9348	51.2588	3.08		140.93	30.9324	3.08		99.1889	53.7504
3.15		77.36	49.84	3.15		139.395	37.3839	3.15		105.886	48.7638
3.22		74.8444	45.9422	3.22		133.439	55.0167	3.22		90.3826	50.8695
3.29		75.229	39.5049	3.29		137.625	77.875	3.29		84.9327	45.2311
3.36		81.5072	40.776	3.36		139.041	84.4541	3.36		89.9418	39.7164
3.43		89.9079	40.4508	3.43		132.363	84.6357	3.43		105.964	49.7935
3.5		95.7778	41.4444	3.5		122.008	75.046	3.5		107.855	58.1565
3.57		100.27	40.0203	3.57		125.115	92.651	3.57		101.516	61.4883
3.64		99.6311	42.2011	3.64		121.355	130.449	3.64		98.838	58.4122
3.71		95.7024	45.2334	3.71		126.147	105.654	3.71		98.1377	54.3336
3.78		91.1136	44.6752	3.78		133.454	74.5814	3.78		86.4662	58.1031
3.85		90.8889	41.3156	3.85		124.033	37.7273	3.85		71.8804	59.7059
3.92		93.1918	37.0252	3.92		128.188	27.3125	3.92		67.304	60.8488
3.99		87.9328	36.2997	3.99		141.027	34.5909	3.99		74.547	65.8153
4.06		78.2574	33.9022	4.06		152.195	29.3482	4.06		79.7545	73.3956
4.13		72.1156	31.342	4.13		156.118	46.1895	4.13		85.2889	79.7053
4.2		72.44	31.8933	4.2		144.753	56.1087	4.2		89.4585	73.2953
4.27		74.2235	32.95	4.27		147.556	46.4581	4.27		92.3416	69.7507
4.34		79.816	32.3109	4.34		162.466	32.5651	4.34		89.5736	76.7724
4.41		80.376	32.0832	4.41		164.023	28.7109	4.41		85.2264	84.785
4.48		76.0356	38.1822	4.48		154.571	5.7755	4.48		82.9952	91.487
4.55		72.1244	45.6044	4.55		139.419	14.4624	4.55		79.8992	92.2654
4.62		69.1008	46.6373	4.62		132.825	32.4318	4.62		81.7545	84.1935
4.69		66.4219	42.9566	4.69		131.272	33.5546	4.69		89.4863	80.0686
4.76		66.0978	43.6633	4.76		138.532	73.132	4.76		95.9546	70.4555
4.83		69.2693	45.1045	4.83		129.358	88.3036	4.83		92.3286	60.9342
4.9		80.2	44.7689	4.9		133.402	85.0898	4.9		87.5866	63.0632
4.97		91.1623	43.9892	4.97		147.076	62.1104	4.97		78.5168	63.0116
5.04		102.611	41.36	5.04		137.68	47.6786	5.04		68.0058	73.5923
5.11		112.678	39.1461	5.11		142.101	31.4598	5.11		63.5298	71.048
5.18		109.027	40.614	5.18		150.368	37.4844	5.18		73.1441	81.0244
5.25		104.333	43	5.25		150.421	51.8706	5.25		80.4458	66.8487
5.32		98.936	43.28	5.32		149.336	62.1387	5.32		83.9986	82.2449
5.39		97.5755	46.6139	5.39		156.67	48.8701	5.39		68.3829	63.4118
5.46		91.7915	51.2779	5.46		152.282	52.0817	5.46		67.6812	63.4134
5.53		83.3106	52.1751	5.53		148.65	66.9822	5.53		65.4991	44.565
5.6		72.7733	47.7022	5.6		132.536	53.4847	5.6		78.2039	46.8385
5.67		65.9696	46.3344	5.67		118.41	43.5055	5.67		75.7793	45.4903
5.74		67.1804	44.1536	5.74		117.124	47.6305	5.74		79.356	47.5929
5.81		78.7141	48.8708	5.81		99.5247	72.1511	5.81		65.5563	59.4881
5.88		85.1323	50.0992	5.88		93.6875	78.4375	5.88		71.0854	62.8753
5.95		88.0178	49.6133	5.95		102.492	108.494	5.95		72.384	59.6436
6.02		91.4695	47.6868	6.02		118.972	75.9978	6.02		74.5889	55.4317
6.09		101.191	49.2501	6.09		125.745	55.809	6.09		82.7744	59.7074
6.16		111.383	48.6994	6.16		115.64	24.2934	6.16		82.9739	66.5242
6.23		111.919	51.4267	6.23		120.296	24.8661	6.23		85.6367	67.0772
6.3		103.56	47.96	6.3		124.116	66.0379	6.3		82.2385	68.4621
6.37		94.2873	48.7099	6.37		127.812	50.3232	6.37		88.9958	77.7365
6.44		91.3556	46.3134	6.44		126.735	41.9381	6.44		98.6026	87.6376
6.51		87.4528	42.7707	6.51		128.952	38.0081	6.51		98.0271	87.4796
6.58		81.4348	43.6804	6.58		132.887	33.7514	6.58		92.048	79.6409
6.65		78.6889	42.4578	6.65		145.326	35.2848	6.65		77.8928	75.2448
6.72		82.1557	44.8288	6.72		148.735	52.5714	6.72		75.8125	76.6039
6.79		90.0754	51.5355	6.79		141.656	61.7171	6.79		90.1175	72.3775
6.86		96.6272	57.941	6.86		134.277	58.2969	6.86		99.9201	65.1062
6.93		91.4896	53.3968	6.93		130.257	44.82	6.93		99.0277	62.4574
7		76.2222	46.6667	7		131.164	28.1091	7		91.9885	59.4871
7.07		70.0165	42.4667	7.07		128.802	42.8486	7.07		90.6959	58.8079
7.14		68.2304	41.4	7.14		116.536	39.1049	7.14		93.6149	65.3169
7.21		67.7872	44.029	7.21		121.69	55.625	7.21		94.4334	72.936
7.28		70.726	49.8471	7.28		134.735	66	7.28		94.5947	83.4359
7.35		76.3333	61.7733	7.35		136.101	58.793	7.35		93.2863	85.6362
7.42		88.4096	66.5474	7.42		143.408	17.1111	7.42		90.121	92.8189
7.49		96.8567	63.0126	7.49		153.736	36.2397	7.49		78.673	94.4105
7.56		94.3856	59.44	7.56		150.178	64.1024	7.56		80.1803	103.107
7.63		86.0224	55.3422	7.63		133.657	60.8811	7.63		88.0895	96.0523
7.7		84.0578	55.2889	7.7		126.573	106.899	7.7		103.302	91.3784
7.77		89.8795	65.5083	7.77		124.101	105.032	7.77		97.6679	83.0154
7.84		98.4057	76.1689	7.84		133	70.5	7.84		97.8416	81.4081
7.91		95.0011	79.3111	7.91		132.25	35.707	7.91		87.8695	64.8139
7.98		77.9739	76.8427	7.98		135.248	22.404	7.98		99.0779	57.0483
8.05		68.4533	73.48	8.05		137.478	35.0162	8.05		83.3094	55.2405
8.12		65.9449	67.2057	8.12		144.243	33.0048	8.12		85.0497	64.2609
8.19		78.144	57.9792	8.19		138.23	55.3901	8.19		70.4792	73.6285
8.26		85.915	55.2411	8.26		126.627	97.0852	8.26		93.9077	69.009
8.33		87.6878	57.3808	8.33		132.363	95.5625	8.33		95.0261	73.8336
8.4		91.0933	51.92	8.4		135.875	92.2436	8.4		95.5548	65.8254
8.47		89.1488	46.7956	8.47		126.365	74.5463	8.47		71.6468	82.2288
8.54		91.0955	50.0132	8.54		113.728	59.5446	8.54		78.2899	93.0432
8.61		97.3744	52.0683	8.61		107.429	85.2825	8.61		84.9874	95.0982
8.68		96.1289	52.5543	8.68		110.015	78.957	8.68		89.7072	95.2442
8.75		88.5556	53.4444	8.75		114.075	52.9121	8.75		85.8096	89.8551
8.82		90.3696	50.3168	8.82		115.656	54.3555	8.82		84.3681	87.6222
8.89		92.9056	54.3888	8.89		117.756	16.4914	8.89		82.7386	79.5026
8.96		92.9596	58.4663	8.96		115.102	19.8571	8.96		80.4298	85.9851
9.03		88.5963	57.4843	9.03		121.984	53.0973	9.03		75.0803	83.0268
9.1		90.44	50.6267	9.1		122.579	83.268	9.1		74.8565	78.4695
9.17		89.3904	48.6667	9.17		129.835	69.7919	9.17		76.7132	74.6042
9.24		86.0267	51.6432	9.24		141.747	66	9.24		81.9178	80.4057
9.31		79.3285	55.2064	9.31		137.802	55.0625	9.31		84.0311	83.9499
9.38		70.9643	50.6427	9.38		126.122	40.3304	9.38		80.4914	74.4026
9.45		76.68	55.6	9.45		123.879	25.7073	9.45		81.1158	65.0897
9.52		87.3301	60.77	9.52		132.226	10.0357	9.52		86.1712	56.3755
9.59		99.3936	62.1984	9.59		128.55	39.9196	9.59		87.9301	58.3321
9.66		103.338	62.6683	9.66		124.394	53.664	9.66		84.3853	55.4427
9.73		92.4651	70.8144	9.73		118.577	28.6947	9.73		82.105	53.9841
9.8		85.5111	76.2889	9.8		128.484	39.875	9.8		83.6644	47.623
9.87		85.2891	73.2715	9.87		121.71	78.1046	9.87		77.6638	45.0335
9.94		88.706	63.7525	9.94		122.354	118.93	9.94		77.7207	53.2854
10.01		91.922	64.9783	10.01		128.21	92.5	10.01		79.2795	67.2389
10.08		95.6208	67.0256	10.08		124.735	60.9286	10.08		88.4274	74.9832
10.15		99.3067	70.7511	10.15		120.506	59.3887	10.15		94.7186	72.9084
10.22		102.035	72.8535	10.22		123.123	48.9617	10.22		90.827	58.7407
10.29		100.569	78.2848	10.29		129.802	60.165	10.29		89.1747	59.397
10.36		95.4588	77.7932	10.36		130.275	52.7733	10.36		78.7722	65.1202
10.43		93.2007	80.5911	10.43		129.472	72.7933	10.43		82.6724	71.6869
10.5		99	83.6667	10.5		141.732	53.2411	10.5		88.3997	76.6912
10.57		101.373	77.0215	10.57		160.551	14.8193	10.57		92.2884	74.0299
10.64		97.5676	68.0521	10.64		168.148	28.3571	10.64		89.0425	81.2215
10.71		94.4336	64.76	10.71		157.165	35.3084	10.71		79.2464	85.6569
10.78		88.5673	62.8777	10.78		140.465	40.6875	10.78		71.7584	84.6082
10.85		89.8667	60.6667	10.85		124.119	50.3482	10.85		57.919	87.2902
10.92		95.64	56.312	10.92		118.998	59.323	10.92		61.6521	79.429
10.99		96.3936	63.3449	10.99		110.521	41.9269	10.99		68.8252	76.1735
11.06		96.3956	68.5692	11.06		102.498	15.0165	11.06		71.8341	69.2125
11.13		95.1792	68.3781	11.13		101.876	26.558	11.13		65.7559	60.0878
11.2		91.5867	64.0622	11.2		108.51	48.6327	11.2		69.9306	54.9971
11.27		79.8633	65.3943	11.27		121.478	86.3262	11.27		64.4319	65.2052
11.34		72.4	61.4592	11.34		122.266	82.7054	11.34		61.476	71.1425
11.41		63.3038	61.336	11.41		128.103	52.8839	11.41		57.329	76.1208
11.48		54.7545	65.8123	11.48		128.026	30.2857	11.48		63.9782	82.8014
11.55		54.88	56.8667	11.55		123.203	38.9643	11.55		63.8662	96.5185
11.62		59.3436	59.4519	11.62		116.117	38	11.62		72.4579	101.112
11.69		68.3467	62.4955	11.69		117.412	45.7168	11.69		73.7463	92.5783
11.76		81.2229	67.1995	11.76		118	62.75	11.76		79.1878	78.7498
11.83		92.9156	66.2494	11.83		121.263	87.3039	11.83		84.5131	66.4127
11.9		92.3244	66.0489	11.9		104.989	97.3036	11.9		83.5689	62.4586
11.97		86.2672	68.3136	11.97		105.701	87.1908	11.97		79.7099	64.2774
12.04		82.426	72.7051	12.04		116.422	56.8846	12.04		74.7355	67.6082
12.11		81.6768	63.5172	12.11		131.628	58.1133	12.11		75.2574	67.6139
12.18		89.9328	64.7397	12.18		128.252	67.5129	12.18		78.4028	63.6692
12.25		99.3333	70.2222	12.25		120.712	72.3721	12.25		75.3905	56.4467
12.32		99.3492	68.1168	12.32		115.949	67.5714	12.32		73.7944	54.9707
12.39		95.0251	68.4667	12.39		99.5424	30.7586	12.39		77.5358	60.0668
12.46		88.7442	73.9778	12.46		95.4429	28	12.46		77.6383	68.6338
12.53		86.442	83.8242	12.53		93.7287	57.4791	12.53		70.1139	76.48
12.6		83.2	90.88	12.6		103.601	64.0338	12.6		68.2484	82.8547
12.67		81.9163	94.1467	12.67		118.063	50.9105	12.67		63.9833	77.0762
12.74		85.8946	89.2837	12.74		112.644	78.2109	12.74		52.9778	75.2764
12.81		96.0656	100.109	12.81		103.002	80.5873	12.81		53.9558	75.0518
12.88		100.59	114.495	12.88		97.9923	90.8737	12.88		54.5806	77.5943
12.95		101.56	126.818	12.95		92.3659	76.9183	12.95		60.9458	74.7447
13.02		101.814	131.42	13.02		91.9016	64.8158	13.02		54.2445	57.0845
13.09		98.2475	122.299	13.09		96.0455	66.3602	13.09		48.481	59.1366
13.16		96.0606	124.822	13.16		94.0536	26.7095	13.16		52.4649	66.8569
13.23		93.6128	117.213	13.23		98.4482	23.9082	13.23		56.1812	92.4374
13.3		90.8889	106.893	13.3		105.276	46.7612	13.3		52.1447	88.8954
13.37		85.246	108.091	13.37		106.461	36.096	13.37		49.0104	73.9414
13.44		81.9429	100.035	13.44		107.735	28.2857	13.44		42.214	58.645
13.51		85.0336	104.403	13.51		115.589	30.0733	13.51		41.6911	52.0887
13.58		90.8025	112.447	13.58		115.487	52.8036	13.58		34.6213	53.3311
13.65		90.3733	98.7067	13.65		120.143	51.3111	13.65		32.7734	67.0338
13.72		91.2286	94.5266	13.72		114.422	25.9219	13.72		28.4541	72.8294
13.79		91.4309	95.9659	13.79		119.831	34.7788	13.79		28.2655	65.0514
13.86		97.2544	111.008	13.86		125	56.1715	13.86		23.201	55.2778
13.93		104.138	114.055	13.93		129	44.6604	13.93		19.4158	58.1114
14		109.111	130.333	14		126.506	19.1212	14		15.8578	62.0843
14.07		110.324	125.5	14.07		122.011	14.1189	14.07		10.7183	58.386
14.14		108.072	121.078	14.14		124.936	28	14.14		9.2052	59.3295
14.21		104.651	115.442	14.21		131.03	58.748	14.21		11.031	66.4903
14.28		99.3605	115.029	14.28		127.976	83.5	14.28		13.2969	76.4976
14.35		101.444	111.876	14.35		117.829	68.2285	14.35		13.6388	84.2765
14.42		101.197	107.067	14.42		111.34	75.1152	14.42		13.1975	82.6932
14.49		94.096	101.816	14.49		106.081	92.8723	14.49		15.7364	76.5674
14.56		84.8267	102.413	14.56		109.27	73.0969	14.56		14.4027	64.5393
14.63		78.2414	95.6745	14.63		112.376	52.648	14.63		14.3144	58.7747
14.7		77.76	96.4667	14.7		109.57	28.9375	14.7		14.214	59.1057
14.77		81.6656	101.518	14.77		122.951	4.5799	14.77		12.4313	58.168
14.84		78.2384	94.3317	14.84		129.507	26.5214	14.84		10.051	57.9692
14.91		69.6592	102.292	14.91		130.853	50.2642	14.91		9.083	56.7993
14.98		62.5595	111.841	14.98		122.037	70.9196	14.98		10.8025	57.9694
15.05		54.8933	120.978	15.05		119.113	95.8836	15.05		11.925	59.91
15.12		52.4256	119.118	15.12		120.446	59.0064	15.12		12.259	61.9764
15.19		47.7131	118.787	15.19		113.322	64.6494	15.19		7.9867	61.7466
15.26		41.0514	116.447	15.26		107.575	34.3603	15.26		5.5194	60.5322
15.33		35.3493	127.314	15.33		104.054	1.2126	15.33		6.4567	62.2783
15.4		32.7378	143.458	15.4		116.165	10.8839	15.4		7.9301	65.6133
15.47		35.2997	153.195	15.47		121.834	47.8785	15.47		7.4394	71.465
15.54		34.0864	146.522	15.54		126.623	46.2244	15.54		6.2537	70.3036
15.61		31.9772	145.848	15.61		135.873	75.452	15.61		3.8078	65.6941
15.68		32.52	145.413	15.68		125	85	15.68		2.5352	53.4049
15.75		37	139	15.75		117.077	76.2641	15.75		4.0665	62.1445
15.82		37.4876	139.649	15.82		111.025	74.1437	15.82		4.0546	64.8232
15.89		37.8839	132.805	15.89		116.021	51.9895	15.89		4.3581	66.7098
15.96		39.44	123.16	15.96		130.397	44.7857	15.96		2.3161	61.2899
16.03		41.7115	118.856	16.03		131.882	21.6548	16.03		5	63
16.1		45.8933	121.342	16.1		135.127	26.1767	16.1		5.4447	66.6245
16.17		49.6955	118.743	16.17		126.418	40.0205	16.17		5.4871	62.0888
16.24		49.0395	116.829	16.24		120.017	86.088	16.24		5.131	63.7031
16.31		43.117	116.092	16.31		126.071	110.777	16.31		4.1198	56.6833
16.38		30.5968	119.942	16.38		122.289	95.5556	16.38		3.3836	64.8796
16.45		28.0356	125.884	16.45		120.06	66.5451	16.45		2.9345	58.2705
16.52		30.3195	135.586	16.52		121.591	43.4554	16.52		3.3543	57.6064
16.59		27.6	129.786	16.59		112.135	25.9598	16.59		1.685	56.1812
16.66		22.4148	127.927	16.66		107.172	9.625	16.66		4.0716	61.2098
16.73		14.6133	127.999	16.73		108.588	8.8396	16.73		5.9295	72.7814
16.8		11.0533	126.173	16.8		113.041	0	16.8		5.4545	81.5811
16.87		11.7319	122.3	16.87		120.111	0.1279	16.87		2.9699	86.2466
16.94		15.6167	122.31	16.94		114.558	4.7254	16.94		2.6798	76.0909
17.01		17.6096	132.837	17.01		118.706	4.2249	17.01		3.4803	74.1901
17.08		16.8448	138.367	17.08		131.696	26.9018	17.08		3.4052	79.1014
17.15		16.0756	146.862	17.15		144.259	28.2412	17.15		2.4848	85.6573
17.22		15.5776	158.86	17.22		118.162	40.3549	17.22		3.4236	84.5067
17.29		15.9979	156.538	17.29		117.531	78.6384	17.29		3.8341	73.742
17.36		19.3838	150.845	17.36		115.58	78.8929	17.36		2.5983	62.7978
17.43		20.8368	142.105	17.43		102.117	69.1827	17.43		2.6225	59.1072
17.5		22.1111	139.556	17.5		89.9684	68.3947	17.5		5.2236	53.8375
17.57		28.5212	133.029	17.57		93.566	67.3365	17.57		7.293	44.729
17.64		32.4928	146.118	17.64		97.3438	81.5	17.64		7.0969	51.2022
17.71		33.8777	149.374	17.71		101.013	59.3931	17.71		4.5028	60.7524
17.78		32.8444	151.396	17.78		95.7453	31.6313	17.78		3.4903	59.6369
17.85		30.2267	166.427	17.85		74.3829	10.2213	17.85		6.9762	49.8711
17.92		25.7104	173.291	17.92		69.449	21.7143	17.92		7.2926	50.4732
17.99		24.9346	173.919	17.99		66.2314	48.5098	17.99		6.7961	61.3755
18.06		25.8485	168.949	18.06		66.7163	39.25	18.06		3.6101	67.8079
18.13		24.6846	163.271	18.13		62.5	40.2236	18.13		2.6288	71.8094
18.2		21.5111	161.249	18.2		51.5316	30.2892	18.2		1.5371	70.4673
18.27		17.8272	143.752	18.27		50.1013	21.6638	18.27		2.8778	70.2717
18.34		16.6267	144.271	18.34		62.0627	39.2165	18.34		3.7401	82.026
18.41		16.3733	144.04	18.41		67.9037	25.375	18.41		2.7884	79.2774
18.48		16.12	144.024	18.48		68.1084	14.7334	18.48		2.0572	104.275
18.55		15.56	144.489	18.55		57.1107	19.9796	18.55		3.393	93.7238
18.62		14.1703	150.279	18.62		47.0625	10.8125	18.62		3.8906	96.5122
18.69		15.2933	147.351	18.69		45.4149	32.9509	18.69		4.2061	69.4769
18.76		16.7163	148.108	18.76		41.477	30.4751	18.76		3.9994	62.722
18.83		17.2004	153.873	18.83		38.6372	49.4673	18.83		3.048	56.6077
18.9		14.72	165.2	18.9		37.893	68.2054	18.9		1.1485	57.39
18.97		13.5312	172.371	18.97		34.5418	70.3236	18.97		0.1004	54.9114
19.04		15.2402	174.027	19.04		34.4184	41.2041	19.04		0	54.3529
19.11		16.3877	172.24	19.11		27.4795	80.001	19.11		0	56.2297
19.18		16.8012	165.464	19.18		24.4817	101.286	19.18		1.3013	49.2141
19.25		16.5556	169.111	19.25		28.1375	69.5374	19.25		1.0726	40.7085
19.32		21.4869	175.04	19.32		25.4754	46.8304	19.32		1.1879	42.116
19.39		27.2188	182.981	19.39		24.4103	42.8616	19.39		1	48.5724
19.46		27.9801	180.075	19.46		30.4942	46.2928	19.46		2.1884	46.7747
19.53		28.5376	179.77	19.53		27.6108	75.5637	19.53		2.1327	44.7487
19.6		28.5378	179.076	19.6		23.625	91.375	19.6		2	44.4346
19.67		28.2455	166.042	19.67		23.7409	112.728	19.67		2.0127	49.1703
19.74		20.4667	147.972	19.74		26.0189	112.748	19.74		2.1628	51.3501
19.81		13.8537	130.341	19.81		23.7833	113.255	19.81		3.6681	51.992
19.88		11.9689	132.168	19.88		27.706	108.222	19.88		4.1703	59.2123
19.95		12.5467	141.44	19.95		25.9045	84.5527	19.95		3.4489	66.3143
20.02		12.7284	142.402	20.02		25.6506	47.4196	20.02		2.0792	72.4166
20.09		13.8681	141.674	20.09		30.583	29.3271	20.09		0.7799	73.5574
20.16		14.3808	140.464	20.16		29.1633	43	20.16		1.9083	69.34
20.23		15.4494	146.178	20.23		26.3458	45.2098	20.23		3.3308	70.8379
20.3		17.5289	148.053	20.3		23.1268	45.2946	20.3		3.4572	76.7007
20.37		21.3451	139.093	20.37		25.4681	48.2423	20.37		3.1312	78.7638
20.44		22.2133	137.423	20.44		30.3052	21.1464	20.44		3.2314	76.4209
20.51		20.6178	150.844	20.51		30.8789	6.3616	20.51		2.8729	73.8678
20.58		17.6352	162.794	20.58		30.9023	27.3555	20.58		2.6594	77.0826
20.65		16.2356	163.884	20.65		27.0599	78.7573	20.65		2.3409	77.1463
20.72		15.7399	156.669	20.72		21.3138	66.6786	20.72		3.8793	73.901
20.79		15.1712	148.691	20.79		17.8191	63.0169	20.79		3.738	60.7655
20.86		13.7678	136	20.86		19.3321	49.4699	20.86		3.591	50.853
20.93		13.6832	127.431	20.93		23.1482	53.375	20.93		2.0349	45.7683
21		15	130.667	21		29.9359	59.9196	21		1.3719	42.7707
21.07		17.4032	140.062	21.07		29.6787	31.1445	21.07		1.1889	46.0035
21.14		19.3906	138.509	21.14		31.0466	23.0982	21.14		2.8952	50.8293
21.21		21.8955	126.192	21.21		27.6125	30.2791	21.21		3.0534	55.6657
21.28		19.4334	128.998	21.28		22.9337	49.1429	21.28		3.5971	55.2821
21.35		17.1067	132.364	21.35		23.7451	49.256	21.35		2.5895	56.8734
21.42		14.7856	146.44	21.42		22.3022	71.4677	21.42		2.821	62.2533
21.49		14.1086	151.761	21.49		20.0575	69.2355	21.49		2.1485	59.4471
21.56		16.5156	160.722	21.56		21.9844	85	21.56		0.8455	57.1219
21.63		16.6859	166.343	21.63		22.2312	84.375	21.63		1.3886	53.2051
21.7		16.5822	165.818	21.7		17.8166	47.5635	21.7		1.6864	54.582
21.77		15.1339	167.468	21.77		14.0314	17.9056	21.77		2.0154	54.1134
21.84		15.3541	167.749	21.84		12.3508	18.8278	21.84		1.5939	50.2429
21.91		15.9822	159.566	21.91		12.2239	13.9133	21.91		0.3781	41.7373
21.98		16.9772	148.601	21.98		18.5771	2.6518	21.98		0.7729	36.7605
22.05		16.56	140.6	22.05		23.2119	1.2305	22.05		1	39.1373
22.12		14.5733	146.934	22.12		29.9927	15.5	22.12		1.2329	45.2955
22.19		15.1993	164.459	22.19		37.9625	33.8259	22.19		0.5299	44.9387
22.26		15.2432	176.39	22.26		29.6768	33.9299	22.26		0.6681	48.7796
22.33		15.1156	182.781	22.33		21.3395	30.6349	22.33		1.5326	50.9058
22.4		15.2444	179.849	22.4		14.7755	24	22.4		2	48.4535
22.47		15.4555	173.052	22.47		16.9849	5.5865	22.47		1.583	48.799
22.54		15.3756	168.169	22.54		15.1055	12.25	22.54		1.2288	51.4183
22.61		13.7417	165.249	22.61		15.9383	11.875	22.61		1	54.7448
22.68		13.24	163.506	22.68		17.742	0	22.68		1.0067	50.4335
22.75		13.1111	169.111	22.75		19.7914	3.4152	22.75		1	44.1302
22.82		13.8064	174.723	22.82		18.5357	9.7768	22.82		1	43.6562
22.89		14.84	172.97	22.89		18.6295	28.5491	22.89		0.8622	44.8865
22.96		15.2889	173.184	22.96		19.7717	23.0714	22.96		1.3897	44.6868
23.03		16.891	170.56	23.03		22.9209	0	23.03		2.1441	51.5059
23.1		17.48	181.64	23.1		22.2354	17.25	23.1		2.3755	58.223
23.17		19.933	192.305	23.17		20	23.4389	23.17		2.2795	58.0761
23.24		26.2076	192.229	23.24		18.9257	19.3587	23.24		1.8384	58.1203
23.31		31.936	197.786	23.31		23.4217	49.3588	23.31		1.9301	51.3878
23.38		31.4507	208.889	23.38		28.4601	117.45	23.38		1.9476	46.0342
23.45		27.4756	218.364	23.45		32.8764	116.475	23.45		2.9127	43.4331
23.52		25.3467	220.752	23.52		24.75	92	23.52		4.2358	50.9102
23.59		26.2681	223.204	23.59		15.6981	53.286	23.59		3.663	53.8776
23.66		27.8798	200.879	23.66		12.3894	65.7384	23.66		1.8886	61.8865
23.73		25.4389	183.914	23.73		12.1865	70.7651	23.73		1.3504	51.7582
23.8		22.1333	170.569	23.8		16.3724	70.6161	23.8		0.31	53.0353
23.87		20.96	170.498	23.87		17.2076	48.6429	23.87		0.1338	41.8305
23.94		23.52	166.211	23.94		15.7151	25.75	23.94		1.1468	43.1059
24.01		20.1854	184.937	24.01		14.9902	5.1621	24.01		1	38.4783
24.08		15.5104	201.091	24.08		13.1569	20.7564	24.08		1	51.6486
24.15		12.8933	206.587	24.15		12.2804	32.7922	24.15		2.7746	50.2593
24.22		12.6334	207.521	24.22		12.5929	46.7589	24.22		2.9949	51.0707
24.29		12.811	215.565	24.29		18.692	63.1478	24.29		3.2816	47.6484
24.36		13.5867	218.896	24.36		20.6543	51.793	24.36		1.3728	47.4683
24.43		13.64	215.896	24.43		23.7198	34.1986	24.43		2.4017	50.4563
24.5		13	205.111	24.5		24.75	22.75	24.5		3	46.866
24.57		12.4368	214.072	24.57		22.0357	1.0865	24.57		4.228	41.1749
24.64		9.5028	214.339	24.64		19	0	24.64		2.8741	41.0296
24.71		6.8135	200.983	24.71		19.9771	25.5296	24.71		2.075	37.2409
24.78		5.7243	197.875	24.78		23.4963	33.4128	24.78		1.2751	45.6743
24.85		6.4	194.702	24.85		21.783	5.7509	24.85		1.0487	54.6474
24.92		7.9118	181.063	24.92		19.0427	25.8607	24.92		1.6725	57.1439
24.99		9.4864	178.104	24.99		15.4492	38.835	24.99		1.3537	49.1593
25.06		10.253	185.606	25.06		16.2387	35.0536	25.06		1.5307	36.4267
25.13		9.7897	189.25	25.13		21.6833	27.0061	25.13		2	32.6048
25.2		9.16	197.56	25.2		22.3508	28	25.2		2	36.2276
25.27		7.5516	201.414	25.27		22.6764	33.3757	25.27		1.4585	43.7301
25.34		9.5808	202.338	25.34		18.4213	21.3839	25.34		3.5764	46.2248
25.41		13.3584	206.791	25.41		16.4737	11.0732	25.41		6.4364	48.4416
25.48		14.8212	208.603	25.48		23.25	35.3125	25.48		5.9167	52.7817
25.55		11.5689	199.351	25.55		27.1825	47	25.55		4.5694	53.828
25.62		9.2725	195.888	25.62		21.5851	58.0383	25.62		3.8341	56.8405
25.69		10.4811	197.415	25.69		17.8792	71.5026	25.69		3	64.7815
25.76		11.8388	192.322	25.76		19.8571	59.9949	25.76		2.8297	66.5811
25.83		9.4448	191.52	25.83		14.9989	61.2081	25.83		2.4649	54.4777
25.9		6.7333	190.978	25.9		14.4006	26.0867	25.9		1.9272	45.4269
25.97		3.5735	187.992	25.97		16.0059	15.377	25.97		2.6565	38.7569
26.04		2.1579	190.524	26.04		17.3999	34.2328	26.04		4.1803	31.0013
26.11		2.8672	194.492	26.11		16.9183	43.5058	26.11		3.716	31.4461
26.18		3.5168	210.344	26.18		18.3838	46.3915	26.18		1.587	33.2084
26.25		3.6667	226	26.25		25.0179	38.5587	26.25		0.346	39.6876
26.32		3.1022	218.069	26.32		23.6071	5.8074	26.32		0.0251	34.9585
26.39		4.1872	205.611	26.39		15.6346	6.903	26.39		0.5066	41.5336
26.46		6.7888	202.686	26.46		18.2656	13.5	26.46		0.9694	50.2023
26.53		9.8108	205.27	26.53		18.3348	12.6384	26.53		1.4021	61.3244
26.6		9.3867	199.311	26.6		18.8052	2.0357	26.6		1	62.271
26.67		6.5781	185.048	26.67		18.6463	21.0315	26.67		1	52.6238
26.74		3.9524	166.221	26.74		21.6313	39.7054	26.74		1	44.9627
26.81		4.267	158.348	26.81		19.3563	58.0045	26.81		1.9651	41.3226
26.88		7.0875	154.787	26.88		16.7347	73.6327	26.88		2	49.809
26.95		7.7556	165.56	26.95		20.3115	50.9219	26.95		2.9127	61.0495
27.02		7.4094	163.867	27.02		14.4111	53.9567	27.02		1.8155	55.8318
27.09		6.6416	165.978	27.09		16.1652	44.0081	27.09		1.8042	68.567
27.16		7.5525	164.574	27.16		18.9917	22.5	27.16		0.4001	72.9313
27.23		7.9461	154.798	27.23		20.2476	1.125	27.23		1.0407	77.4466
27.3		5.3333	157.48	27.3		16.6181	6.5089	27.3		3.0961	62.193
27.37		3.517	160.613	27.37		12.4135	23.1116	27.37		3.4763	62.0036
27.44		4.2359	160.522	27.44		15.625	39.6875	27.44		1.7421	61.4078
27.51		7.4197	163.825	27.51		18.8589	47.2022	27.51		1.0437	65.0479
27.58		9.9515	170.4	27.58		20.7647	75.2679	27.58		1.5633	69.1404
27.65		9.5733	171.658	27.65		19.8685	62.4635	27.65		2.3628	76.2563
27.72		7.9088	171.725	27.72		18.4327	52.1591	27.72		4.0877	77.2565
27.79		5.6711	174.621	27.79		19.1053	44.9955	27.79		4.6614	69.0994
27.86		4.2878	175.251	27.86		21.7321	20.7388	27.86		5.0955	62.7997
27.93		5.1467	170.536	27.93		21.0938	11.5596	27.93		4.72	54.3892
28		7.1111	162.333	28		24.398	10.6684	28		3.4236	43.6777
28.07		8.1168	148.957	28.07		28.1373	15.3011	28.07		3.9894	34.3051
28.14		7.3989	140.443	28.14		30.3732	24.75	28.14		5	28.2018
28.21		6.8843	137.641	28.21		28.3602	63.305	28.21		5.5605	26.0241
28.28		7.7666	143.575	28.28		24.3444	74.5411	28.28		4.8428	30.7375
28.35		7.8	147.84	28.35		22.4295	76	28.35		2.6301	41.6843
28.42		7.3333	153.168	28.42		18.8086	76	28.42		1.8681	51.9415
28.49		5.1269	161.154	28.49		17.2196	58.6945	28.49		0.1304	56.6161
28.56		5.2752	158.935	28.56		16.463	47.2526	28.56		0	55.1562
28.63		6.52	162.672	28.63		17.1694	16.1205	28.63		0	51.7043
28.7		7.4578	161.822	28.7		16.6	5.3839	28.7		0	50.7443
28.77		6.9728	156.47	28.77		14.5281	7.8646	28.77		0.2971	55.7445
28.84		6.5703	147.236	28.84		13.2538	43.8536	28.84		0.6463	55.4252
28.91		5.6252	154.006	28.91		11.5566	68.0742	28.91		0.5939	48.9646
28.98		5.96	169.123	28.98		11.0357	56.8768	28.98		1.3082	48.2103
29.05		5.3644	178.796	29.05		12.3239	43.0516	29.05		2.6332	50.1282
29.12		5.24	198.307	29.12		12.7143	40.3265	29.12		6.9719	59.582
29.19		4.7019	213.202	29.19		13.2903	34.45	29.19		6.5633	63.3464
29.26		3.0844	204.942	29.26		16.4444	24.7849	29.26		7.0655	67.8741
29.33		1.8619	187.032	29.33		23.0452	37.6323	29.33		3.09	62.0131
29.4		1.8133	175.587	29.4		19.0781	24.7656	29.4		5.3712	67.042
29.47		2.44	156.689	29.47		15.2302	12.2804	29.47		3.5978	68.7657
29.54		2.5289	144.898	29.54		12.6219	30.013	29.54		4.2792	66.8304
29.61		1.76	153.651	29.61		12.4975	47.8819	29.61		2.9651	68.8059
29.68		1.0057	166.851	29.68		17.6684	55.8214	29.68		4.6507	63.2004
29.75		1	161.444	29.75		17.5755	46.6409	29.75		3.7729	52.5561
29.82		2.0933	164.127	29.82		14.737	12.5495	29.82		2.5677	65.3547
29.89		3.3156	160.263	29.89		16.1367	27.125	29.89		1.3624	76.1722
29.96		4	151.192	29.96		16.6429	40.0185	29.96		1.8874	96.7746
30.03		4.4779	151.291	30.03		16.2625	21.8483	30.03		3.3362	80.1305
30.1		4.3022	143.071	30.1		20.0009	5.8661	30.1		3.2768	69.4128
30.17		3.6089	137.006	30.17		28.9341	0.6615	30.17		2.2926	61.8207
30.24		2.7568	140.354	30.24		25.3214	41.8827	30.24		1.3069	62.0921
30.31		2.1826	145.562	30.31		21.7754	62.5134	30.31		1.214	68.8159
30.38		3.2903	154.352	30.38		20.8789	65.9453	30.38		1.4454	72.8695
30.45		5.2	157.333	30.45		23.4467	30.7409	30.45		0.6663	71.2044
30.52		6.5995	147.843	30.52		21.8683	26.5536	30.52		2.7235	62.5367
30.59		5.6681	117.84	30.59		18.7106	28	30.59		5.2166	49.9493
30.66		3.2875	104.741	30.66		19.6303	16.7179	30.66		5.1588	43.9112
30.73		1.4761	114.23	30.73		24.0632	7.433	30.73		3.5039	44.9773
30.8		1.9111	120.356	30.8		27.3074	1.6071	30.8		2.3624	46.7326
30.87		2.6992	128.045	30.87		25.6562	12.4688	30.87		2.0363	43.9272
30.94		2.0181	131.882	30.94		25.3709	28.5446	30.94		1.8755	37.3318
31.01		1.6788	131.799	31.01		23.5362	32.4955	31.01		2.0723	33.4517
31.08		0.9381	132.803	31.08		19.0781	20.4165	31.08		3	34.6571
31.15		0.5422	128.627	31.15		18.5779	3.1	31.15		3	35.4279
31.22		1.4754	125.635	31.22		19.6662	0	31.22		2.8383	43.7725
31.29		1.5824	130.816	31.29		23.3527	9.875	31.29		2	50.3972
31.36		0.56	134.775	31.36		28	28	31.36		1.9176	55.7499
31.43		0.2311	139.95					31.43		1.6812	57.7965
31.5		1	140					31.5		1.1796	52.9934
								31.57		1.7598	50.9442
								31.64		2.1266	54.8994
								31.71		2.1254	59.9544
								31.78		3.8952	68.0025
								31.85		3	62.8275
								31.92		2.8671	56.9743
								31.99		0.2838	50.0949
								32.06		2	51
